# Supplementary material for: 3-Oxoolean-1-en-28-oic acid–n-hexa­ne–water (4/1/1) from the bark of Walsura pinnata Hassk
Source: Acta Crystallogr Sect E Struct Rep Online. 2009 Apr 30;65(Pt 5):o1166. doi: 10.1107/S1600536809015086 (PMC2977831; doi:10.1107/S1600536809015086)
Supplement: Supplementary file 2 [file e-65-o1166-Isup2.hkl]

# 
# h,k,l, Fc-squared, Fo-squared, sigma(Fo-squared) and status flag 
# 
data_I
_shelx_title '  C2 'C30 H46 O3, 0.25H2 O, 0.25C6 H14'' 
_shelx_refln_list_code          4 
_shelx_F_calc_maximum      493.00 
_exptl_crystal_F_000      2120.00 
_reflns_d_resolution_high  0.7697 
 
loop_ 
 _symmetry_equiv_pos_as_xyz 
 'x, y, z' 
 '-x, y, -z' 
 'x+1/2, y+1/2, z' 
 '-x+1/2, y+1/2, -z' 
 
_cell_length_a    28.5864 
_cell_length_b    12.2408 
_cell_length_c    19.3545 
_cell_angle_alpha  90.000 
_cell_angle_beta  120.552 
_cell_angle_gamma  90.000 
 
_shelx_F_squared_multiplier     1.000 
 
loop_ 
 _refln_index_h 
 _refln_index_k 
 _refln_index_l 
 _refln_F_squared_calc 
 _refln_F_squared_meas 
 _refln_F_squared_sigma 
 _refln_observed_status 
   2   0   0    11748.34     7541.47    137.49 o 
   4   0   0      529.06      929.67     19.87 o 
   6   0   0       21.87       29.08      7.92 o 
   8   0   0      773.14      507.08     36.46 o 
  10   0   0     3517.65     4268.88     72.89 o 
  12   0   0       22.59       32.93     19.21 o 
  14   0   0    11894.65    13147.08    220.49 o 
  16   0   0      627.86      848.95     40.25 o 
  18   0   0     4921.94     4822.72    146.90 o 
  20   0   0      559.41      587.09     59.60 o 
  22   0   0        0.61      -17.51     30.06 o 
  24   0   0      228.17      207.02     48.88 o 
  26   0   0      650.91      691.65     77.90 o 
  28   0   0       85.59       -8.10     37.90 o 
  30   0   0        6.23      -14.69     31.04 o 
   1   1   0    18257.22     6044.18    155.87 o 
   3   1   0     2025.09     2562.30     28.59 o 
   5   1   0     9997.00    10129.70    117.90 o 
   7   1   0      243.81      335.04     11.90 o 
   9   1   0     7230.50     7796.16     79.42 o 
  11   1   0     8321.52     8511.49     88.58 o 
  13   1   0      836.51      766.72     27.43 o 
  15   1   0     1767.20     2077.42     47.24 o 
  17   1   0      442.57      391.51     28.45 o 
  19   1   0      702.78      693.68     33.31 o 
  21   1   0      149.03      120.42     27.76 o 
  23   1   0      435.12      467.39     48.88 o 
  25   1   0      880.03      718.95     42.33 o 
  27   1   0        0.40      -30.14     20.09 o 
  29   1   0       76.62       89.56     29.96 o 
  31   1   0      140.23      142.03     35.02 o 
   0   2   0   176339.84   214171.70   3930.24 o 
   2   2   0    31520.25    27147.65    208.67 o 
   4   2   0    15792.60    14123.59    114.91 o 
   6   2   0     4714.33     3887.86     54.05 o 
   8   2   0     2880.99     2943.14     47.57 o 
  10   2   0     1019.88     1394.91     28.33 o 
  12   2   0     1469.42     1467.22     33.69 o 
  14   2   0     1684.23     1590.53     35.08 o 
  16   2   0       21.63       10.44     11.68 o 
  18   2   0     2306.91     2562.59     50.56 o 
  20   2   0      502.53      463.99     29.51 o 
  22   2   0      278.39      251.61     27.21 o 
  24   2   0      400.97      316.79     31.74 o 
  26   2   0       73.62       32.66     28.22 o 
  28   2   0      102.48       83.18     27.62 o 
  30   2   0       34.18       76.43     28.40 o 
   1   3   0     3055.08     4259.13     36.54 o 
   3   3   0    27777.01    28613.76    222.20 o 
   5   3   0    11868.64    12062.92    116.25 o 
   7   3   0     1522.96     1540.42     28.21 o 
   9   3   0     7487.73     7594.49     98.37 o 
  11   3   0      881.56      903.87     44.80 o 
  13   3   0      467.25      561.57     22.09 o 
  15   3   0      491.42      574.58     23.63 o 
  17   3   0     1522.93     1344.16     36.69 o 
  19   3   0      239.92      180.19     19.32 o 
  21   3   0     1657.71     1655.62     45.92 o 
  23   3   0     1024.65      843.85     42.14 o 
  25   3   0       50.16       30.03     21.82 o 
  27   3   0       30.58       36.41     23.99 o 
  29   3   0      369.43      366.63     41.87 o 
  31   3   0       12.97       34.61     35.48 o 
   0   4   0    14529.15    14694.39    159.66 o 
   2   4   0     7714.79     7388.19     70.17 o 
   4   4   0    20871.21    20432.91    166.31 o 
   6   4   0     9825.93    10712.44    126.51 o 
   8   4   0     1687.33     2187.55     42.46 o 
  10   4   0     1811.59     2288.85     47.61 o 
  12   4   0      339.62      462.61     24.00 o 
  14   4   0      923.28      879.19     33.24 o 
  16   4   0     1155.98      927.67     54.11 o 
  18   4   0      509.50      486.88     26.09 o 
  20   4   0     3823.07     3413.38     65.28 o 
  22   4   0      430.89      410.11     46.10 o 
  24   4   0      107.28       91.76     25.25 o 
  26   4   0       49.19       51.06     33.99 o 
  28   4   0        7.86       67.40     27.15 o 
  30   4   0       72.42       80.28     37.96 o 
   1   5   0     3067.64     2653.16     31.06 o 
   3   5   0     5125.82     5850.83     62.09 o 
   5   5   0     5017.55     4864.44     54.41 o 
   7   5   0     4391.90     4628.41     62.23 o 
   9   5   0     3567.06     3410.65     52.54 o 
  11   5   0     2614.11     2537.45     61.60 o 
  13   5   0      105.67       86.26     16.54 o 
  15   5   0      425.23      501.57     29.05 o 
  17   5   0      400.46      509.11     26.88 o 
  19   5   0      547.98      565.07     29.77 o 
  21   5   0     3370.85     3313.05     77.46 o 
  23   5   0      929.36      924.81     45.19 o 
  25   5   0       22.52       13.12     23.44 o 
  27   5   0       14.58       27.47     37.77 o 
  29   5   0      529.92      534.82     60.25 o 
   0   6   0     4957.65     4985.53     75.76 o 
   2   6   0      386.78      415.39     16.73 o 
   4   6   0     7027.73     7636.13     78.99 o 
   6   6   0     2689.87     2831.04     63.01 o 
   8   6   0     2035.67     2420.04     52.20 o 
  10   6   0      588.49      830.58     27.45 o 
  12   6   0       88.84       53.35     17.43 o 
  14   6   0     2737.46     2760.15     68.12 o 
  16   6   0       31.88       27.16     17.46 o 
  18   6   0     1609.60     1572.21     45.60 o 
  20   6   0     1246.13     1212.55     59.27 o 
  22   6   0       71.56       93.83     22.66 o 
  24   6   0        0.67       11.26     28.23 o 
  26   6   0      134.23      100.02     35.42 o 
  28   6   0       46.21      148.73     61.17 o 
   1   7   0     2245.74     2333.79     35.90 o 
   3   7   0      386.26      407.61     25.27 o 
   5   7   0     2683.61     2610.72     47.97 o 
   7   7   0       28.53        8.16     15.09 o 
   9   7   0      230.67      244.61     18.47 o 
  11   7   0       83.80      102.12     15.84 o 
  13   7   0      565.76      613.78     29.59 o 
  15   7   0        4.82      -10.11     16.42 o 
  17   7   0     1163.51     1341.65     50.37 o 
  19   7   0       43.58       23.95     21.20 o 
  21   7   0     1116.19      993.40     49.38 o 
  23   7   0      243.50      165.27     50.71 o 
  25   7   0      164.36      141.14     38.39 o 
  27   7   0      225.42      157.36     59.60 o 
   0   8   0     3685.43     3775.89     61.74 o 
   2   8   0     2336.58     2322.74     41.69 o 
   4   8   0     1105.74     1237.07     30.62 o 
   6   8   0      207.30      201.93     18.02 o 
   8   8   0      150.20      199.21     18.81 o 
  10   8   0      365.22      342.76     22.66 o 
  12   8   0      766.97      819.15     41.73 o 
  14   8   0      363.37      416.62     25.98 o 
  16   8   0      162.28      203.75     27.59 o 
  18   8   0      281.24      186.38     53.06 o 
  20   8   0      119.79       95.81     27.88 o 
  22   8   0       16.63      -23.86     26.28 o 
  24   8   0        0.97       -5.49     42.61 o 
  26   8   0        9.30      -27.97     48.10 o 
   1   9   0     4233.36     3962.07     54.95 o 
   3   9   0     1133.11      970.25     44.78 o 
   5   9   0     1357.64     1551.52     41.52 o 
   7   9   0      625.02      667.08     29.75 o 
   9   9   0      185.83      227.68     21.29 o 
  11   9   0      307.26      361.31     25.14 o 
  13   9   0      615.44      617.85     30.75 o 
  15   9   0      532.25      500.15     50.41 o 
  17   9   0      788.60      752.64     59.51 o 
  19   9   0      222.39      275.71     49.80 o 
  21   9   0       56.39        6.80     43.13 o 
  23   9   0      299.50      296.68     73.71 o 
  25   9   0       20.83      -34.50     42.61 o 
   0  10   0     6431.50     5746.55    125.36 o 
   2  10   0     3717.94     3636.80     67.47 o 
   4  10   0     2255.97     2573.01     56.34 o 
   6  10   0      826.40     1142.57     61.35 o 
   8  10   0       76.57       21.73     24.90 o 
  10  10   0       50.98       58.79     22.95 o 
  12  10   0       49.55       32.28     21.12 o 
  14  10   0       82.25      104.63     35.19 o 
  16  10   0      601.09      701.47     59.55 o 
  18  10   0      786.44      839.33     91.62 o 
  20  10   0      103.12       89.92     53.06 o 
  22  10   0        6.72       61.43     53.85 o 
  24  10   0       99.11      120.50     64.04 o 
   1  11   0      982.88     1180.32     49.13 o 
   3  11   0     3263.39     3208.40     89.28 o 
   5  11   0       36.81       28.37     18.55 o 
   7  11   0     1375.42     1237.42     42.72 o 
   9  11   0      131.54      138.63     21.62 o 
  11  11   0      278.07      262.82     53.98 o 
  13  11   0      993.94      970.32    118.41 o 
  15  11   0      256.00      265.22     48.19 o 
  17  11   0      218.80      256.81     78.55 o 
  19  11   0      268.15      239.70     72.14 o 
  21  11   0      320.16      374.32     79.73 o 
  23  11   0      318.75      426.59     87.83 o 
   0  12   0      927.77      961.41     82.08 o 
   2  12   0      463.77      480.97     45.41 o 
   4  12   0       22.64       26.38     17.17 o 
   6  12   0      373.93      355.38     28.83 o 
   8  12   0      128.10      208.98     41.40 o 
  10  12   0       45.24       66.74     50.45 o 
  12  12   0       15.57       37.55     34.47 o 
  14  12   0      157.50      165.75     41.76 o 
  16  12   0      607.36      624.47     88.35 o 
  18  12   0       36.95       56.72     58.81 o 
  20  12   0       64.70      143.24     69.27 o 
   1  13   0       12.90       25.29     29.06 o 
   3  13   0       13.68       18.11     29.47 o 
   5  13   0       16.63       12.06     63.52 o 
   7  13   0       58.95       99.07     52.54 o 
   9  13   0       44.46       98.02     52.54 o 
  11  13   0      103.92       37.64     49.93 o 
  13  13   0       47.15       40.52     54.11 o 
  15  13   0       52.98       -4.71     52.28 o 
  17  13   0       62.60        1.31     56.20 o 
   0  14   0       80.17       69.01     51.49 o 
   2  14   0       77.79       80.51     52.80 o 
   4  14   0      238.15      352.62     70.31 o 
   6  14   0      116.53      141.15     42.96 o 
   8  14   0      161.20      280.74     70.58 o 
  10  14   0      137.80      180.62     62.73 o 
  12  14   0      178.52      171.47     64.56 o 
  14  14   0      108.93      169.38     71.36 o 
   5  15   0      402.83      541.61     86.26 o 
   7  15   0      317.11      279.00     51.83 o 
   9  15   0       39.84      -15.95     55.42 o 
 -32   0   1        7.31      -15.95     78.94 o 
 -30   0   1        7.82       18.76     36.86 o 
 -28   0   1       36.74       47.12     30.85 o 
 -26   0   1       11.92      -33.46     36.60 o 
 -24   0   1       57.43       61.95     37.64 o 
 -22   0   1      536.77      503.97     57.77 o 
 -20   0   1     3223.37     3236.06    121.55 o 
 -18   0   1      936.65      880.37     60.64 o 
 -16   0   1     1910.50     2418.68     90.97 o 
 -14   0   1      919.31      830.45     50.45 o 
 -12   0   1     1263.11     1565.49     61.43 o 
 -10   0   1        0.31       26.40     14.12 o 
  -8   0   1     5095.54     5132.47    112.92 o 
  -6   0   1    47904.11    45224.52    756.21 o 
  -4   0   1    11132.79    12380.39    217.22 o 
   0   0   1    27567.18       -1.36      0.91 o 
   2   0   1     1579.01      455.87     16.47 o 
   4   0   1      459.04      840.21     21.14 o 
   6   0   1      594.49     1378.88     39.08 o 
   8   0   1     5615.97     4701.99    160.89 o 
  10   0   1     9834.04    10290.80    146.93 o 
  12   0   1       61.32       29.46     13.24 o 
  14   0   1     8413.14     8598.50    136.17 o 
  16   0   1    11804.42    11698.18    177.79 o 
  18   0   1     2340.83     2238.34     63.56 o 
  20   0   1      291.40      227.67     44.18 o 
  22   0   1      987.10      925.86     74.50 o 
  24   0   1       82.54      108.74     46.79 o 
  26   0   1        6.69       66.13     44.44 o 
  28   0   1      332.81      216.43     61.43 o 
  30   0   1       11.41       -2.04     32.24 o 
 -31   1   1      121.63      140.70     33.00 o 
 -29   1   1        6.89       -1.88     23.82 o 
 -27   1   1      659.13      602.49     40.74 o 
 -25   1   1      206.79      139.11     26.65 o 
 -23   1   1     2235.93     2020.20    101.44 o 
 -21   1   1     1767.15     1648.09     63.36 o 
 -19   1   1      197.02      137.09     41.43 o 
 -17   1   1     3081.62     2780.35     71.90 o 
 -15   1   1      174.51      200.56     21.90 o 
 -13   1   1     3879.61     3881.69     61.97 o 
 -11   1   1     1059.53      823.87     24.84 o 
  -9   1   1       41.59       14.20      9.84 o 
  -7   1   1     9650.39     9040.92     87.50 o 
  -5   1   1     6359.06     4654.70     43.27 o 
  -3   1   1    16794.28    21322.63    165.97 o 
  -1   1   1    45954.86    21856.86    739.52 o 
   1   1   1    35100.07    25768.57    295.93 o 
   3   1   1      665.91      435.21     10.54 o 
   5   1   1     4422.48     5326.64     62.90 o 
   7   1   1     3224.78     2707.91     35.31 o 
   9   1   1     5247.96     6212.35     68.16 o 
  11   1   1     3555.61     4406.35     55.78 o 
  13   1   1     2491.78     2395.41     39.97 o 
  15   1   1      950.79      661.05     27.58 o 
  17   1   1      412.47      473.22     22.46 o 
  19   1   1     4932.40     5056.66    101.29 o 
  21   1   1      472.38      441.50     31.62 o 
  23   1   1      997.83     1079.77     57.86 o 
  25   1   1      236.58      256.96     37.40 o 
  27   1   1      406.81      439.34     41.45 o 
  29   1   1       85.44       64.38     28.30 o 
  31   1   1       42.76       29.97     29.85 o 
 -32   2   1       10.42       12.47     49.00 o 
 -30   2   1       37.86       63.21     42.83 o 
 -28   2   1      195.06      176.47     30.50 o 
 -26   2   1      126.68       76.24     24.30 o 
 -24   2   1     1382.32     1312.40     66.31 o 
 -22   2   1      123.54       63.99     21.45 o 
 -20   2   1       76.40       46.24     17.53 o 
 -18   2   1     1682.27     1641.32     58.97 o 
 -16   2   1      633.09      704.37     26.11 o 
 -14   2   1     1083.30      921.08     26.11 o 
 -12   2   1       52.51       37.87      9.14 o 
 -10   2   1     1159.78      927.78     22.43 o 
  -8   2   1     4135.63     4196.12     59.82 o 
  -6   2   1     3801.68     4054.66     51.54 o 
  -4   2   1    10976.36    10484.47     87.47 o 
  -2   2   1     4417.31     6391.63     56.69 o 
   0   2   1    21845.64    14427.65    128.03 o 
   2   2   1     8766.54     8889.28     83.26 o 
   4   2   1     2696.00     2957.75     35.55 o 
   6   2   1    10159.35    10942.93    103.59 o 
   8   2   1     3322.40     3158.42     39.38 o 
  10   2   1     3724.53     3092.60     37.45 o 
  12   2   1       60.47       93.72     10.02 o 
  14   2   1      964.41     1000.43     33.73 o 
  16   2   1     1953.51     2168.39     44.66 o 
  18   2   1     1172.73     1224.10     36.73 o 
  20   2   1       23.94        6.51     15.06 o 
  22   2   1      899.86     1049.47     38.95 o 
  24   2   1      730.79      878.09     58.95 o 
  26   2   1       21.97       23.59     31.31 o 
  28   2   1      162.16      155.81     31.20 o 
  30   2   1       63.62       88.85     37.40 o 
 -31   3   1      213.09      248.08     37.67 o 
 -29   3   1       24.56       22.99     32.22 o 
 -27   3   1      325.27      290.62     33.50 o 
 -25   3   1      160.41      174.88     27.43 o 
 -23   3   1     2313.12     2059.91     60.46 o 
 -21   3   1     1734.81     1753.36     53.05 o 
 -19   3   1      836.73      658.47     33.05 o 
 -17   3   1     2153.93     1848.24     41.91 o 
 -15   3   1       95.21       77.29     13.23 o 
 -13   3   1       76.01       37.89     10.50 o 
 -11   3   1      347.96      263.40     23.51 o 
  -9   3   1     7937.30     7409.66     99.60 o 
  -7   3   1     6571.20     5926.97     57.60 o 
  -5   3   1      457.96      577.70     13.80 o 
  -3   3   1        3.30       85.31      9.78 o 
  -1   3   1     5365.52     2661.21     26.43 o 
   1   3   1      882.76     1442.05     21.11 o 
   3   3   1    14893.09    17004.97    154.41 o 
   5   3   1    14277.02    13858.58    130.63 o 
   7   3   1      904.91     1092.41     29.99 o 
   9   3   1     4028.60     4345.19    143.13 o 
  11   3   1       95.87      154.24     17.49 o 
  13   3   1     1356.53     1225.31     31.50 o 
  15   3   1      126.69       69.25     13.67 o 
  17   3   1      862.44      885.17     31.22 o 
  19   3   1     1932.85     1724.06     45.09 o 
  21   3   1      273.32      260.50     24.28 o 
  23   3   1      203.16      232.30     24.93 o 
  25   3   1      789.17      807.89     45.35 o 
  27   3   1        0.01       10.32     24.38 o 
  29   3   1      209.31      256.59     45.82 o 
 -30   4   1       50.39        7.32     25.22 o 
 -28   4   1       13.26       52.94     25.03 o 
 -26   4   1      289.98      252.27     31.48 o 
 -24   4   1      680.07      638.22     38.91 o 
 -22   4   1     1940.76     1747.56     88.32 o 
 -20   4   1     2794.64     2597.95     63.72 o 
 -18   4   1     1062.66     1056.02     43.84 o 
 -16   4   1      301.79      286.68     19.80 o 
 -14   4   1      881.62      795.77     26.31 o 
 -12   4   1      769.96      749.91     29.48 o 
 -10   4   1    12847.11    14977.90    150.85 o 
  -8   4   1     1850.97     1942.63     27.86 o 
  -6   4   1     2669.35     2231.67     31.03 o 
  -4   4   1     6224.73     7694.26     73.57 o 
  -2   4   1      215.68      255.97     10.20 o 
   0   4   1     1467.74     1901.88     25.74 o 
   2   4   1     1687.37     1869.99     27.80 o 
   4   4   1     8071.98     9585.40     97.82 o 
   6   4   1     2726.35     2683.53     39.98 o 
   8   4   1     2455.59     2359.99     38.72 o 
  10   4   1      777.96     1040.38     33.08 o 
  12   4   1     1376.74     1155.68     35.75 o 
  14   4   1     1778.43     1613.05     44.17 o 
  16   4   1     1174.98     1043.50     33.63 o 
  18   4   1      506.72      509.00     26.88 o 
  20   4   1     1180.82     1058.53     59.46 o 
  22   4   1       74.17      115.72     22.14 o 
  24   4   1      231.59      207.02     26.35 o 
  26   4   1       60.28       65.77     32.41 o 
  28   4   1       67.64       81.62     35.74 o 
  30   4   1      216.69      229.84     47.04 o 
 -31   5   1      238.84      300.60     75.28 o 
 -29   5   1      137.00      136.78     45.74 o 
 -27   5   1       22.44       15.30     23.18 o 
 -25   5   1      311.71      255.58     30.94 o 
 -23   5   1      372.05      420.78     34.08 o 
 -21   5   1     2317.53     2259.45     61.66 o 
 -19   5   1     2035.21     1972.93     54.76 o 
 -17   5   1     2002.70     2147.55     49.11 o 
 -15   5   1      735.45      832.20     41.54 o 
 -13   5   1      238.82      343.23     43.92 o 
 -11   5   1      911.32      958.95     28.36 o 
  -9   5   1     4304.68     3993.56     58.54 o 
  -7   5   1    10187.75    11241.35    104.08 o 
  -5   5   1    11782.83    13170.96    118.11 o 
  -3   5   1    10570.85    11359.28    111.47 o 
  -1   5   1     2407.40     2982.54     33.53 o 
   1   5   1     2097.97     2123.82     29.27 o 
   3   5   1     8487.79     9503.77    100.56 o 
   5   5   1     3952.47     4171.36     55.77 o 
   7   5   1     2017.88     2567.43     71.01 o 
   9   5   1      664.56      701.21     27.01 o 
  11   5   1     4554.95     4751.20     79.31 o 
  13   5   1      211.74      251.55     25.40 o 
  15   5   1      651.83      623.26     32.80 o 
  17   5   1       28.63       25.74     15.11 o 
  19   5   1      347.62      405.20     27.39 o 
  21   5   1      761.18      781.82     36.28 o 
  23   5   1      224.45      196.86     25.63 o 
  25   5   1      123.86      139.41     37.06 o 
  27   5   1       31.33       89.40     46.01 o 
  29   5   1      335.33      360.87     52.04 o 
 -30   6   1       62.39       98.55     58.81 o 
 -28   6   1      277.55      312.37     68.75 o 
 -26   6   1       14.17       13.91     27.60 o 
 -24   6   1      381.58      444.94     36.46 o 
 -22   6   1      873.75      919.72     44.19 o 
 -20   6   1      299.35      389.71     27.74 o 
 -18   6   1      537.49      585.76     30.32 o 
 -16   6   1      342.07      407.19     38.21 o 
 -14   6   1      781.50      871.49     37.37 o 
 -12   6   1      150.30      138.36     15.94 o 
 -10   6   1      576.00      609.53     24.38 o 
  -8   6   1      734.68      764.97     21.18 o 
  -6   6   1     1557.01     1423.70     28.56 o 
  -4   6   1     1756.15     1829.00     32.59 o 
  -2   6   1     3541.20     3971.09     46.40 o 
   0   6   1      403.28      371.22     14.38 o 
   2   6   1     1541.88     1740.38     31.66 o 
   4   6   1     2688.90     2955.51     47.24 o 
   6   6   1      818.03      786.45     24.57 o 
   8   6   1     1004.51     1098.45     29.33 o 
  10   6   1       83.99      129.44     14.57 o 
  12   6   1      332.42      220.73     22.01 o 
  14   6   1      589.84      657.42     55.76 o 
  16   6   1      835.84      860.95     40.32 o 
  18   6   1     1274.74     1083.19     39.68 o 
  20   6   1      923.63      943.36     39.68 o 
  22   6   1      660.84      639.66     42.83 o 
  24   6   1      423.18      387.72     69.36 o 
  26   6   1       64.41       54.40     32.89 o 
  28   6   1      239.65      354.05     50.39 o 
 -29   7   1      393.33      498.74     90.18 o 
 -27   7   1      232.68      192.65     63.52 o 
 -25   7   1       43.44       25.62     47.31 o 
 -23   7   1      715.01      765.08     64.81 o 
 -21   7   1      465.56      357.60     31.50 o 
 -19   7   1      441.24      407.23     28.80 o 
 -17   7   1     3108.02     2922.94     73.47 o 
 -15   7   1      864.30      725.62     31.20 o 
 -13   7   1      262.95      241.73     25.98 o 
 -11   7   1      160.02      196.23     18.29 o 
  -9   7   1      161.48      195.50     22.11 o 
  -7   7   1     1031.46     1254.70     28.57 o 
  -5   7   1     1659.72     1952.38     35.85 o 
  -3   7   1     2357.29     2366.93     39.96 o 
  -1   7   1       12.89       44.34      9.64 o 
   1   7   1       60.09      103.70     12.80 o 
   3   7   1     1592.10     2052.94     40.70 o 
   5   7   1     1406.20     1455.97     34.59 o 
   7   7   1      495.71      550.81     23.53 o 
   9   7   1      224.92      237.57     23.12 o 
  11   7   1      330.50      413.92     22.60 o 
  13   7   1      245.92      188.49     23.39 o 
  15   7   1      178.63      147.18     22.78 o 
  17   7   1      641.44      521.18     35.77 o 
  19   7   1      880.90      824.86     44.99 o 
  21   7   1      101.16      140.07     28.82 o 
  23   7   1      146.44      220.99     33.62 o 
  25   7   1        4.46      -10.61     46.66 o 
  27   7   1      360.55      338.77     75.54 o 
 -28   8   1      373.05      564.87     93.32 o 
 -26   8   1      103.45       68.22     54.11 o 
 -24   8   1      245.79      314.72     69.53 o 
 -22   8   1        3.65      -25.88     42.61 o 
 -20   8   1      782.84      729.52     40.90 o 
 -18   8   1      299.19      255.75     51.35 o 
 -16   8   1      765.64      660.17     39.39 o 
 -14   8   1      647.57      695.41     32.09 o 
 -12   8   1      764.54      717.68     31.93 o 
 -10   8   1      431.74      475.37     25.56 o 
  -8   8   1      276.61      286.64     24.03 o 
  -6   8   1      763.16      751.95     24.94 o 
  -4   8   1      867.53      871.54     42.24 o 
  -2   8   1     1562.45     1242.05     31.10 o 
   0   8   1     2380.01     2583.71     37.72 o 
   2   8   1     1651.85     1568.31     38.01 o 
   4   8   1      180.60      194.66     17.48 o 
   6   8   1       30.10       46.37     16.64 o 
   8   8   1      942.52      912.57     30.62 o 
  10   8   1      251.45      230.88     19.95 o 
  12   8   1      398.68      352.12     32.07 o 
  14   8   1      328.46      374.56     31.08 o 
  16   8   1      105.85       64.83     31.69 o 
  18   8   1      360.84      321.80     45.46 o 
  20   8   1      409.87      370.25     37.11 o 
  22   8   1       29.09       35.95     25.82 o 
  24   8   1       97.22       72.14     53.85 o 
  26   8   1       67.63      132.53     65.09 o 
 -27   9   1       21.88       16.47     51.49 o 
 -25   9   1      149.98      320.47     75.80 o 
 -23   9   1       14.32       19.34     46.79 o 
 -21   9   1      523.07      643.81     85.74 o 
 -19   9   1      387.99      403.85     72.67 o 
 -17   9   1       29.31       49.87     25.09 o 
 -15   9   1      642.44      548.49     31.17 o 
 -13   9   1      980.39      860.98     35.77 o 
 -11   9   1      706.88      550.24     29.52 o 
  -9   9   1      239.26      192.46     20.62 o 
  -7   9   1      696.38      648.45     29.85 o 
  -5   9   1     1127.22      959.98     29.96 o 
  -3   9   1       54.80       43.89     14.16 o 
  -1   9   1     4113.02     4091.33     61.70 o 
   1   9   1      934.16      926.28     29.46 o 
   3   9   1     1693.06     1496.18     52.90 o 
   5   9   1      907.94      848.84     31.75 o 
   7   9   1      477.90      511.59     32.95 o 
   9   9   1      641.11      578.49     48.41 o 
  11   9   1      878.24      888.56     34.51 o 
  13   9   1      504.16      461.99     46.84 o 
  15   9   1      540.24      569.93     89.00 o 
  17   9   1     1454.74     1392.18    105.60 o 
  19   9   1      601.73      588.18     58.01 o 
  21   9   1       97.13       42.80     29.05 o 
  23   9   1      106.31       53.32     52.54 o 
  25   9   1       17.24      -61.17     40.78 o 
 -24  10   1       91.33      179.84     67.44 o 
 -22  10   1      283.58      317.07     74.76 o 
 -20  10   1      123.84      131.48     57.51 o 
 -18  10   1      582.38      606.17     83.91 o 
 -16  10   1      416.05      392.61     70.58 o 
 -14  10   1      612.99      668.92     47.35 o 
 -12  10   1      801.55      729.12     34.77 o 
 -10  10   1      910.45      860.70     44.41 o 
  -8  10   1      640.48      518.96     29.70 o 
  -6  10   1      795.09      685.77     32.79 o 
  -4  10   1     4539.23     4460.76     78.10 o 
  -2  10   1     3256.59     3325.75     58.16 o 
   0  10   1     4686.15     4876.97     72.17 o 
   2  10   1     2291.36     2496.59     54.67 o 
   4  10   1       54.14       35.38     16.58 o 
   6  10   1      550.93      485.73     27.99 o 
   8  10   1       96.11       87.97     18.33 o 
  10  10   1      714.66      787.46     71.10 o 
  12  10   1       21.20       -8.08     27.71 o 
  14  10   1     1335.46     1197.10     70.59 o 
  16  10   1      174.38      183.42     42.28 o 
  18  10   1      536.30      506.72     79.86 o 
  20  10   1      288.75      341.12     76.59 o 
  22  10   1      349.02      426.33     81.55 o 
  24  10   1       50.47       31.37     50.97 o 
 -23  11   1       57.15       41.56     60.38 o 
 -21  11   1       48.23       32.67     56.20 o 
 -19  11   1      187.50      214.60     71.88 o 
 -17  11   1      390.30      283.87     67.70 o 
 -15  11   1      444.78      444.11     75.02 o 
 -13  11   1     1124.20      833.32     89.14 o 
 -11  11   1      261.82      254.10     28.99 o 
  -9  11   1       60.10       48.09     21.46 o 
  -7  11   1      113.94      104.23     23.80 o 
  -5  11   1      287.71      257.60     48.95 o 
  -3  11   1     2578.59     2573.82     55.27 o 
  -1  11   1     2599.18     2807.49     62.50 o 
   1  11   1     1439.71     1423.43     45.90 o 
   3  11   1      394.58      391.18     38.48 o 
   5  11   1      483.59      428.05     28.31 o 
   7  11   1      244.69      223.18     61.95 o 
   9  11   1      213.21      139.85     66.26 o 
  11  11   1      692.04      641.80     56.09 o 
  13  11   1      628.57      621.84     57.16 o 
  15  11   1      313.04      219.78     52.41 o 
  17  11   1      450.28      353.14    102.47 o 
  19  11   1      134.98      129.06     44.45 o 
  21  11   1      146.29      145.33     66.39 o 
 -20  12   1       76.95      -10.19     55.42 o 
 -18  12   1      266.84      231.07     71.62 o 
 -16  12   1       32.30       24.83     47.84 o 
 -14  12   1      123.39       61.69     48.88 o 
 -12  12   1       16.28      -45.87     30.58 o 
 -10  12   1       59.37       -8.36     43.39 o 
  -8  12   1       32.87        6.25     28.96 o 
  -6  12   1        7.45        2.03     20.90 o 
  -4  12   1      263.91      268.61     26.92 o 
  -2  12   1       87.46      157.21     24.00 o 
   0  12   1      401.84      381.61     34.52 o 
   2  12   1      161.88      122.93     23.32 o 
   4  12   1      100.47       86.71     26.36 o 
   6  12   1       16.40       -9.77     43.52 o 
   8  12   1       17.00       77.48     34.19 o 
  10  12   1       99.28       64.78     32.96 o 
  12  12   1       59.79       76.49     35.12 o 
  14  12   1      160.48      159.88     64.56 o 
  16  12   1       53.74       -7.47     60.38 o 
  18  12   1       66.59      101.87     69.92 o 
  20  12   1       50.98       31.63     60.90 o 
 -19  13   1       38.24       17.77     55.15 o 
 -17  13   1       42.16      172.78     70.31 o 
 -15  13   1       47.04      147.43     61.17 o 
 -13  13   1      137.30       99.85     60.64 o 
 -11  13   1      244.23      162.06     61.17 o 
  -9  13   1       50.26       59.07     47.84 o 
  -7  13   1      359.38      268.97     60.64 o 
  -5  13   1      145.75      198.61     26.39 o 
  -3  13   1       40.19       11.73     29.30 o 
  -1  13   1      474.02      583.44     51.29 o 
   1  13   1      106.37       82.08     47.31 o 
   3  13   1       45.93       48.42     26.58 o 
   5  13   1       48.86       -8.60     23.54 o 
   7  13   1      201.49      122.61     39.08 o 
   9  13   1       81.02       30.48     33.06 o 
  11  13   1       58.75       89.49     44.57 o 
  13  13   1       64.60       82.77     40.19 o 
  15  13   1      160.76      152.63     47.21 o 
  17  13   1      191.40      193.17     69.01 o 
 -14  14   1       41.43       50.19     60.12 o 
 -12  14   1       52.68       98.28     54.63 o 
 -10  14   1      137.16       86.78     55.94 o 
  -8  14   1      152.82      220.35     65.09 o 
  -6  14   1      368.84      395.34     50.48 o 
  -4  14   1      326.08      478.09     75.54 o 
  -2  14   1      170.46      233.16     60.12 o 
   0  14   1      205.41      208.07     61.43 o 
   2  14   1      144.81      107.69     57.77 o 
   4  14   1      251.68      220.65     44.89 o 
   6  14   1      357.27      285.15     49.73 o 
   8  14   1      171.50      135.92     60.38 o 
  10  14   1        4.40      -13.33     44.96 o 
  12  14   1      152.95       64.04     58.81 o 
  14  14   1      153.38      248.85     79.46 o 
 -11  15   1       30.18       12.02     54.89 o 
  -9  15   1       11.80       24.05     53.59 o 
  -7  15   1      404.11      417.18     81.55 o 
   1  15   1       32.94        6.80     50.45 o 
   3  15   1       95.11       79.46     59.07 o 
   5  15   1      200.80      173.83     66.13 o 
   7  15   1       12.50       45.48     39.96 o 
   9  15   1        5.13       36.17     46.66 o 
 -32   0   2      113.84       97.11     40.16 o 
 -30   0   2       15.95       14.35     30.31 o 
 -28   0   2        7.08      -14.78     27.62 o 
 -26   0   2       60.97       19.08     37.64 o 
 -24   0   2       11.08       10.72     31.63 o 
 -22   0   2     3311.66     3518.88    129.91 o 
 -20   0   2      388.96      458.75     49.93 o 
 -18   0   2     3277.26     2979.63    105.60 o 
 -16   0   2     5417.36     5537.10    146.38 o 
 -14   0   2     8294.22     9618.51    208.07 o 
 -12   0   2    27027.68    27499.94    490.64 o 
 -10   0   2      545.84      372.49     28.49 o 
  -8   0   2    23736.78    21113.82    370.40 o 
  -6   0   2     7262.90     9367.57    172.26 o 
  -4   0   2    30816.30    36666.77    436.76 o 
  -2   0   2     2240.92      453.26     16.21 o 
   0   0   2     9352.68     4989.08     67.28 o 
   2   0   2    84851.13    86624.86   1422.77 o 
   4   0   2    10747.98    10932.24    231.46 o 
   6   0   2      647.73      847.83     25.98 o 
   8   0   2     1575.51     1677.61     40.88 o 
  10   0   2      657.96      500.64     25.49 o 
  12   0   2      325.26      350.26     24.10 o 
  14   0   2      232.42      220.93     45.61 o 
  16   0   2     4577.63     4448.49    116.32 o 
  18   0   2      826.46      637.29     55.68 o 
  20   0   2     1051.48     1120.86     77.90 o 
  22   0   2       45.24      153.44     44.96 o 
  24   0   2      167.20      281.00     55.68 o 
  26   0   2        4.32       38.69     42.08 o 
  28   0   2        0.74      -54.11     36.07 o 
  30   0   2      274.59      343.69     62.87 o 
 -33   1   2       45.17       41.58     25.41 o 
 -31   1   2       34.17       19.09     26.03 o 
 -29   1   2      130.55      159.75     30.65 o 
 -27   1   2      267.11      288.54     32.52 o 
 -25   1   2       72.18       82.72     32.75 o 
 -23   1   2      478.86      447.67     32.38 o 
 -21   1   2      286.96      268.02     25.25 o 
 -19   1   2      642.61      721.03     32.71 o 
 -17   1   2     1407.09     1423.61     39.71 o 
 -15   1   2     1742.89     1708.16     55.15 o 
 -13   1   2     1395.95     1450.64     37.24 o 
 -11   1   2      619.29      764.64     23.42 o 
  -9   1   2     1007.21     1334.43     28.05 o 
  -7   1   2    30106.12    29943.31    296.10 o 
  -5   1   2    20692.64    21976.10    191.34 o 
  -3   1   2      966.61     1818.30     22.83 o 
  -1   1   2    29841.83    15987.00    140.65 o 
   1   1   2   243047.17   259016.69   2483.80 o 
   3   1   2      492.95      622.08     15.03 o 
   5   1   2     4620.65     3628.25     48.60 o 
   7   1   2     2706.63     3528.42     50.69 o 
   9   1   2     3550.74     4081.62     61.59 o 
  11   1   2     2782.44     2860.26     43.63 o 
  13   1   2     1726.38     1653.70     34.14 o 
  15   1   2      435.50      538.72     22.82 o 
  17   1   2     1231.49     1460.75     36.65 o 
  19   1   2     2731.40     2720.35     64.61 o 
  21   1   2      213.12      155.78     30.74 o 
  23   1   2      764.59      783.76     54.58 o 
  25   1   2        1.05       31.66     37.51 o 
  27   1   2       35.97       27.58     25.15 o 
  29   1   2       32.28       78.55     30.85 o 
 -32   2   2       40.46       35.33     28.60 o 
 -30   2   2       58.29       97.61     28.13 o 
 -28   2   2      252.73      233.79     31.54 o 
 -26   2   2      143.89      160.79     26.78 o 
 -24   2   2       46.23       23.19     20.37 o 
 -22   2   2      423.22      426.13     30.60 o 
 -20   2   2     1620.04     1500.93     55.82 o 
 -18   2   2     1519.02     1615.72     52.42 o 
 -16   2   2       69.18       47.65     13.60 o 
 -14   2   2     4920.22     5428.20     80.19 o 
 -12   2   2     1560.46     1597.00     35.34 o 
 -10   2   2      956.43     1018.88     34.19 o 
  -8   2   2     1021.85     1126.17     17.28 o 
  -6   2   2     4376.47     3989.86     50.88 o 
  -4   2   2    14287.01    14452.53    131.49 o 
  -2   2   2     7078.37    14819.15    119.31 o 
   0   2   2    15137.17    13874.59    124.55 o 
   2   2   2      459.99      398.28      9.81 o 
   4   2   2     6645.59     8027.92     77.23 o 
   6   2   2     2536.85     2638.05     37.71 o 
   8   2   2     3596.18     3774.36     54.28 o 
  10   2   2      660.22      523.26     20.44 o 
  12   2   2      127.77      137.85     12.39 o 
  14   2   2      495.31      322.44     30.75 o 
  16   2   2     1592.12     1322.14     43.10 o 
  18   2   2     1393.58     1220.53     44.24 o 
  20   2   2     1131.33     1051.04     37.77 o 
  22   2   2      218.79      216.99     24.30 o 
  24   2   2      388.00      386.59     35.03 o 
  26   2   2      171.04      224.14     32.23 o 
  28   2   2        6.94       46.99     34.17 o 
  30   2   2      145.94      158.78     51.63 o 
 -31   3   2      180.72      202.61     35.08 o 
 -29   3   2       92.02       86.91     32.01 o 
 -27   3   2      331.55      382.09     41.82 o 
 -25   3   2      174.99      194.03     28.07 o 
 -23   3   2      171.63      158.51     25.87 o 
 -21   3   2     1252.68      972.35     40.79 o 
 -19   3   2     1092.28     1003.06     37.81 o 
 -17   3   2      171.63      176.28     32.62 o 
 -15   3   2      386.25      334.58     21.19 o 
 -13   3   2      256.11      414.02     30.37 o 
 -11   3   2      299.92      331.32     14.12 o 
  -9   3   2     3125.06     4143.34     45.31 o 
  -7   3   2     1240.72     1341.40     23.63 o 
  -5   3   2     9597.63    12348.77    117.97 o 
  -3   3   2     4305.11     4482.30     45.77 o 
  -1   3   2     8486.93    11126.65    122.15 o 
   1   3   2    13008.46    13777.83    113.92 o 
   3   3   2       36.96        5.89      6.30 o 
   5   3   2     1736.60     2264.39     39.07 o 
   7   3   2     4251.55     4347.34     50.54 o 
   9   3   2      795.81      769.23     17.92 o 
  11   3   2      995.57      921.38     21.78 o 
  13   3   2      444.45      375.21     15.43 o 
  15   3   2      245.53      170.79     17.12 o 
  17   3   2      870.51      755.66     30.33 o 
  19   3   2      378.57      509.53     28.19 o 
  21   3   2      554.63      527.72     30.80 o 
  23   3   2      739.88      841.15     38.38 o 
  25   3   2       22.40       44.37     23.66 o 
  27   3   2      124.77      109.11     37.27 o 
  29   3   2      133.16      109.86     74.76 o 
 -32   4   2       37.36       66.18     41.10 o 
 -30   4   2        4.43       17.81     26.00 o 
 -28   4   2        7.62      -21.87     22.41 o 
 -26   4   2      618.47      740.19     49.15 o 
 -24   4   2      299.88      302.83     45.87 o 
 -22   4   2      106.33      130.91     30.88 o 
 -20   4   2     2588.25     2377.06     70.53 o 
 -18   4   2      336.46      384.71     34.52 o 
 -16   4   2     1448.44     1441.68     57.95 o 
 -14   4   2      591.46      480.50     21.28 o 
 -12   4   2      466.54      413.58     29.92 o 
 -10   4   2     5897.41     6282.81     64.80 o 
  -8   4   2     7255.59     7302.19     76.91 o 
  -6   4   2     1899.44     2321.33     32.91 o 
  -4   4   2    23419.76    23311.93    247.39 o 
  -2   4   2     1981.81     1893.43     28.51 o 
   0   4   2     5099.93     5025.07     66.29 o 
   2   4   2     6936.82     6664.52     64.85 o 
   4   4   2     2980.75     3957.79     59.99 o 
   6   4   2     2930.89     3209.34     44.11 o 
   8   4   2      449.03      395.24     19.24 o 
  10   4   2      605.25      887.35     33.29 o 
  12   4   2      370.20      432.27     30.54 o 
  14   4   2      587.81      491.38     27.29 o 
  16   4   2      426.16      447.83     24.60 o 
  18   4   2      510.20      518.19     27.79 o 
  20   4   2     2908.63     2808.31     65.54 o 
  22   4   2      541.60      423.91     52.50 o 
  24   4   2      324.27      255.29     33.90 o 
  26   4   2      103.62       96.72     34.19 o 
  28   4   2       22.47       82.11     35.08 o 
 -31   5   2      183.24      128.08     59.60 o 
 -29   5   2       12.68       34.95     50.06 o 
 -27   5   2      152.87      170.61     31.65 o 
 -25   5   2      416.59      401.26     62.72 o 
 -23   5   2      229.81      220.01     29.35 o 
 -21   5   2      184.88      228.22     26.23 o 
 -19   5   2      805.75      645.78     43.10 o 
 -17   5   2       58.58      103.95     18.17 o 
 -15   5   2     1296.63     1262.95     42.09 o 
 -13   5   2      737.99      805.03     29.28 o 
 -11   5   2     2410.10     2542.73     35.82 o 
  -9   5   2     4406.26     4653.19     54.69 o 
  -7   5   2    12902.17    14528.31    129.72 o 
  -5   5   2     8381.33     8896.22     87.40 o 
  -3   5   2      857.19      823.28     31.26 o 
  -1   5   2     2777.12     2815.10     44.01 o 
   1   5   2     1880.59     1998.76     30.90 o 
   3   5   2     3080.18     3466.31     47.64 o 
   5   5   2     1336.48     1411.17     28.61 o 
   7   5   2     3327.07     3699.72     52.03 o 
   9   5   2      142.49      199.53     10.78 o 
  11   5   2       32.91       70.81     14.76 o 
  13   5   2     2388.26     2517.84     57.13 o 
  15   5   2      473.27      483.91     32.79 o 
  17   5   2      111.27       82.27     17.73 o 
  19   5   2      354.82      312.39     25.53 o 
  21   5   2     1612.82     1632.21     59.61 o 
  23   5   2       83.84       65.91     26.00 o 
  25   5   2       51.62       84.87     28.93 o 
  27   5   2       24.33       65.71     34.53 o 
 -30   6   2       38.49       28.49     51.49 o 
 -28   6   2      127.41       97.50     53.85 o 
 -26   6   2      155.53      286.38     42.69 o 
 -24   6   2      326.58      310.27     59.39 o 
 -22   6   2       35.48       53.70     23.93 o 
 -20   6   2     2011.17     1947.07     57.25 o 
 -18   6   2     2838.03     2834.38     65.76 o 
 -16   6   2     1351.63     1428.08     58.36 o 
 -14   6   2      298.32      407.71     23.46 o 
 -12   6   2      387.81      384.13     21.74 o 
 -10   6   2     1874.91     2137.15     35.43 o 
  -8   6   2      388.12      296.52     17.99 o 
  -6   6   2     1092.50     1089.45     35.36 o 
  -4   6   2     9899.46    11026.43    119.74 o 
  -2   6   2     2949.56     3507.75     47.74 o 
   0   6   2     1143.70     1193.29     25.56 o 
   2   6   2     1042.62      820.41     21.75 o 
   4   6   2      697.83      848.76     27.16 o 
   6   6   2      602.85      634.25     45.09 o 
   8   6   2       37.83       28.82     10.34 o 
  10   6   2     2128.18     1814.74     46.64 o 
  12   6   2       71.22       82.09     21.87 o 
  14   6   2     1460.13     1538.65     48.26 o 
  16   6   2      116.30      144.40     23.27 o 
  18   6   2      356.53      430.55     35.09 o 
  20   6   2      437.21      438.35     52.06 o 
  22   6   2      401.33      416.96     46.20 o 
  24   6   2      178.70      176.80     38.84 o 
  26   6   2       59.69       95.23     35.40 o 
  28   6   2       18.54       16.87     58.29 o 
 -29   7   2      113.01      144.81     66.92 o 
 -27   7   2       25.80       29.28     52.28 o 
 -25   7   2       19.61       26.64     31.23 o 
 -23   7   2        1.24       13.39     45.74 o 
 -21   7   2       43.44       -1.00     24.16 o 
 -19   7   2      193.85      322.66     29.03 o 
 -17   7   2     2573.70     2395.87     79.37 o 
 -15   7   2       11.07       25.74     22.64 o 
 -13   7   2     1278.30     1247.90     38.15 o 
 -11   7   2      816.59      825.30     23.97 o 
  -9   7   2      745.05      772.33     23.72 o 
  -7   7   2     1513.09     1858.00     35.67 o 
  -5   7   2      682.31      711.30     53.50 o 
  -3   7   2     2271.77     2143.47     43.46 o 
  -1   7   2     1847.15     1951.06     41.35 o 
   1   7   2     3537.54     3466.21     49.09 o 
   3   7   2      114.85       96.70     12.80 o 
   5   7   2      134.28      144.24     14.22 o 
   7   7   2       28.48       29.49     11.23 o 
   9   7   2     1078.93     1169.71     31.87 o 
  11   7   2      609.61      545.82     30.34 o 
  13   7   2       12.29        2.96     16.54 o 
  15   7   2      294.77      255.34     26.49 o 
  17   7   2      120.33       34.71     30.33 o 
  19   7   2      328.44      306.33     41.58 o 
  21   7   2       21.88       12.21     24.76 o 
  23   7   2       21.52        5.45     25.70 o 
  25   7   2      122.15      200.48     35.97 o 
  27   7   2       18.40       53.95     36.01 o 
 -28   8   2      331.65      338.50     78.16 o 
 -26   8   2       55.77      131.22     56.20 o 
 -24   8   2      846.71      949.12    100.38 o 
 -22   8   2       30.71       18.61     29.67 o 
 -20   8   2      126.49       76.03     30.44 o 
 -18   8   2      491.37      361.11     39.92 o 
 -16   8   2      193.01      162.94     24.50 o 
 -14   8   2      273.72      215.93     24.77 o 
 -12   8   2     1385.72     1486.79     42.06 o 
 -10   8   2      650.23      681.34     43.80 o 
  -8   8   2       88.96       91.23     13.46 o 
  -6   8   2     1425.71     1614.40     39.60 o 
  -4   8   2     3185.65     3503.35     60.28 o 
  -2   8   2     1730.72     1609.45     35.28 o 
   0   8   2      142.92      204.90     16.26 o 
   2   8   2      286.86      345.10     18.34 o 
   4   8   2       49.28       39.08     16.15 o 
   6   8   2      392.54      401.46     32.86 o 
   8   8   2       31.99       -5.23     11.74 o 
  10   8   2      284.13      336.89     21.86 o 
  12   8   2      220.44      149.53     23.12 o 
  14   8   2      394.60      313.23     41.12 o 
  16   8   2      107.26       62.34     62.08 o 
  18   8   2      997.37     1035.29     66.60 o 
  20   8   2      114.24       97.38     28.62 o 
  22   8   2      233.41      214.60     37.40 o 
  24   8   2        3.72        4.93     27.80 o 
  26   8   2       16.75      108.74     59.34 o 
 -27   9   2       15.12       12.81     55.42 o 
 -25   9   2      103.05       61.95     51.23 o 
 -23   9   2      286.06      294.59     71.36 o 
 -21   9   2      312.41      450.90     74.50 o 
 -19   9   2       45.10       97.86     43.78 o 
 -17   9   2      193.28      193.82     27.68 o 
 -15   9   2      744.86      676.99     38.75 o 
 -13   9   2      584.36      641.28     36.16 o 
 -11   9   2      267.55      253.27     26.36 o 
  -9   9   2      344.17      307.34     21.54 o 
  -7   9   2       99.11       94.61     17.00 o 
  -5   9   2     5826.86     5783.35     85.65 o 
  -3   9   2      221.12      231.45     21.29 o 
  -1   9   2     1551.59     1592.07     37.86 o 
   1   9   2     5325.78     5449.97     83.27 o 
   3   9   2      827.01      821.67     30.44 o 
   5   9   2       43.10       33.08     13.78 o 
   7   9   2      354.03      321.32     21.98 o 
   9   9   2       85.72       74.50     16.10 o 
  11   9   2       80.14       79.04     30.66 o 
  13   9   2      489.53      348.29     44.88 o 
  15   9   2       85.53      182.81     41.95 o 
  17   9   2      191.49      148.34     39.37 o 
  19   9   2      943.36      993.69     70.69 o 
  21   9   2       97.57      114.08     32.91 o 
  23   9   2       46.35        2.63     34.82 o 
 -26  10   2      142.40       78.68     55.94 o 
 -24  10   2      405.40      289.62     71.62 o 
 -22  10   2      327.88      365.17     77.63 o 
 -20  10   2      501.31      437.83     77.37 o 
 -18  10   2      277.09      391.05     73.71 o 
 -16  10   2      216.27      185.43     30.84 o 
 -14  10   2     1309.03     1183.96     59.43 o 
 -12  10   2      308.75      255.97     28.58 o 
 -10  10   2      588.35      522.21     51.80 o 
  -8  10   2      829.80     1006.60     50.74 o 
  -6  10   2     1055.56      953.60     37.65 o 
  -4  10   2     1925.15     2161.90     57.76 o 
  -2  10   2      807.59      748.78     42.33 o 
   0  10   2     1013.43     1031.39     33.98 o 
   2  10   2      805.85      819.44     33.18 o 
   4  10   2     1413.44     1500.29     41.99 o 
   6  10   2      315.72      303.31     34.93 o 
   8  10   2      900.63      821.04     92.53 o 
  10  10   2      626.11      566.68     50.62 o 
  12  10   2      855.69      832.38    111.48 o 
  14  10   2     1564.68     1467.18     76.95 o 
  16  10   2      134.58       85.11     64.30 o 
  18  10   2      364.46      385.60     52.62 o 
  20  10   2      121.02       41.12     37.93 o 
  22  10   2       17.87       -6.68     36.98 o 
 -23  11   2      106.44       39.47     59.86 o 
 -21  11   2      618.19      684.07     98.28 o 
 -19  11   2      818.26      904.16    101.94 o 
 -17  11   2      453.26      412.48     74.50 o 
 -15  11   2      478.39      274.72     64.83 o 
 -13  11   2      621.10      536.43     51.25 o 
 -11  11   2      311.09      380.55     33.33 o 
  -9  11   2       33.27        3.20     20.28 o 
  -7  11   2      304.08      253.10     29.24 o 
  -5  11   2     2859.01     2806.49     61.97 o 
  -3  11   2      161.95      129.25     22.57 o 
  -1  11   2     1302.60     1390.90     45.74 o 
   1  11   2     1623.72     1527.03     46.92 o 
   3  11   2     1352.32     1122.23     47.14 o 
   5  11   2      245.82      252.01     43.65 o 
   7  11   2      181.29      198.82     38.57 o 
   9  11   2      464.43      401.30     48.46 o 
  11  11   2       41.12       79.69     35.16 o 
  13  11   2      744.39      789.49     63.39 o 
  15  11   2      130.77       74.76     38.34 o 
  17  11   2      204.01      227.53     47.74 o 
  19  11   2       53.71       70.38     43.39 o 
  21  11   2      243.76      298.42    129.00 o 
 -22  12   2       98.25      123.12     65.61 o 
 -20  12   2      151.46      152.92     60.90 o 
 -18  12   2      530.90      589.18     91.23 o 
 -16  12   2      176.87      214.60     64.83 o 
 -14  12   2      297.04      169.64     63.00 o 
 -12  12   2      208.42      307.40     69.53 o 
 -10  12   2       54.67       68.70     25.20 o 
  -8  12   2       96.05      121.88     26.42 o 
  -6  12   2       49.08       45.59     19.96 o 
  -4  12   2      438.58      516.75     40.41 o 
  -2  12   2       50.19       33.68     24.86 o 
   0  12   2      135.31      132.15     27.04 o 
   2  12   2      775.98     1010.06     50.26 o 
   4  12   2       81.98       46.05     25.50 o 
   6  12   2      197.99      202.01     41.16 o 
   8  12   2      556.66      366.78     47.13 o 
  10  12   2      507.43      520.97     54.80 o 
  12  12   2      272.76      121.55     77.24 o 
  14  12   2      324.08      358.63     66.92 o 
  16  12   2       84.39       40.87     42.02 o 
  18  12   2      300.02      289.92     70.05 o 
 -19  13   2      267.13      279.17     81.29 o 
 -17  13   2       24.47      -43.13     49.14 o 
 -15  13   2      254.93      388.95     78.42 o 
 -13  13   2       90.34      144.81     64.83 o 
 -11  13   2       81.63      129.91     56.20 o 
  -9  13   2       52.70       19.34     47.31 o 
  -7  13   2      361.07      286.33     34.64 o 
  -5  13   2      303.79      292.06     33.90 o 
  -3  13   2      144.98      196.48     27.09 o 
  -1  13   2      865.23      844.26     59.55 o 
   1  13   2      158.99      140.33     38.38 o 
   3  13   2      137.48      135.59     30.64 o 
   5  13   2      358.36      313.99     38.17 o 
   7  13   2      237.27      233.15     44.45 o 
   9  13   2      106.33      104.88     55.15 o 
  11  13   2      154.54      121.08     42.46 o 
  13  13   2       39.53       37.48     44.31 o 
  15  13   2       63.47       51.15     42.29 o 
 -16  14   2      229.83      257.21     79.73 o 
 -14  14   2       89.06      229.50     75.28 o 
 -12  14   2       96.27      152.13     62.21 o 
 -10  14   2       41.91      107.17     56.72 o 
  -8  14   2       51.48       62.47     50.45 o 
  -6  14   2      257.15      346.09     71.36 o 
  -4  14   2      141.81      106.13     52.80 o 
  -2  14   2      222.95      266.10     64.04 o 
   0  14   2       77.54      152.69     41.38 o 
   2  14   2      173.51      197.92     44.17 o 
   4  14   2      156.03      138.06     33.83 o 
   6  14   2      133.90      157.32     35.76 o 
   8  14   2       20.40       44.65     38.87 o 
  10  14   2       70.90       78.28     40.87 o 
  12  14   2       51.70       71.17     43.27 o 
 -11  15   2      251.87      247.02     76.85 o 
  -9  15   2       45.01       49.93     58.29 o 
  -1  15   2      107.60       59.60     52.80 o 
   1  15   2      105.73      140.89     63.78 o 
   3  15   2       65.38      132.00     62.47 o 
   5  15   2        3.49       43.22     39.51 o 
   7  15   2       61.61       52.39     42.35 o 
 -34   0   3        2.34       33.54     34.38 o 
 -32   0   3      987.59     1088.09     71.06 o 
 -30   0   3        2.06       48.77     32.32 o 
 -28   0   3       78.29       35.14     28.62 o 
 -26   0   3       22.67      -33.10     22.07 o 
 -24   0   3       48.77       20.65     35.29 o 
 -22   0   3      872.00      896.84     65.87 o 
 -20   0   3       12.75       -7.58     24.05 o 
 -18   0   3      200.02      232.38     34.24 o 
 -16   0   3     3425.29     3483.33    106.65 o 
 -14   0   3    14760.68    16461.54    316.81 o 
 -12   0   3     6991.90     8387.60    176.70 o 
 -10   0   3      474.57      512.85     30.84 o 
  -8   0   3     7108.90     6647.96    233.95 o 
  -6   0   3    45476.30    44908.07    532.77 o 
  -4   0   3        6.54       11.33      4.25 o 
  -2   0   3     6219.74     1404.40     61.30 o 
   0   0   3       28.70      282.89     30.98 o 
   2   0   3     6902.40     6380.62    125.21 o 
   4   0   3     9274.51    13460.74    244.93 o 
   6   0   3     2146.97     1284.61     34.94 o 
   8   0   3     2902.34     2741.98     76.59 o 
  10   0   3     1228.25     1365.21     41.86 o 
  12   0   3       24.81       -7.56     12.61 o 
  14   0   3     3452.75     3754.85     82.60 o 
  16   0   3       19.13        7.13     24.44 o 
  18   0   3      144.48      124.45     30.84 o 
  20   0   3        0.15       35.29     33.20 o 
  22   0   3      157.26      125.47     47.57 o 
  24   0   3     1459.21     1612.02    105.86 o 
  26   0   3      189.02      228.98     59.07 o 
  28   0   3      225.98      187.16     58.81 o 
 -33   1   3       80.90       88.05     30.93 o 
 -31   1   3      209.94      196.40     29.16 o 
 -29   1   3      327.79      403.33     38.14 o 
 -27   1   3      131.77       82.67     24.75 o 
 -25   1   3       14.19       -7.36     19.86 o 
 -23   1   3      517.03      483.28     32.46 o 
 -21   1   3      187.54      179.79     24.76 o 
 -19   1   3      471.77      544.68     29.96 o 
 -17   1   3      447.72      448.16     24.42 o 
 -15   1   3      877.34      733.16     27.55 o 
 -13   1   3     4189.03     4425.37     66.50 o 
 -11   1   3     1710.13     1935.79     36.73 o 
  -9   1   3     2975.75     3687.03     53.58 o 
  -7   1   3      516.10      615.29     14.96 o 
  -5   1   3    17197.49    13446.16    135.30 o 
  -3   1   3    10383.66    11849.13     96.22 o 
  -1   1   3   129129.90   146920.20    959.96 o 
   1   1   3     3510.41     2633.65     37.93 o 
   3   1   3     4093.55     2830.32     40.46 o 
   5   1   3     3691.14     2996.75     44.66 o 
   7   1   3      736.15     1015.28     25.69 o 
   9   1   3     8533.73    10772.47    110.69 o 
  11   1   3     2092.45     1727.92     34.21 o 
  13   1   3      256.28      230.84     16.27 o 
  15   1   3     2084.86     1944.80     41.39 o 
  17   1   3      493.09      548.31     25.91 o 
  19   1   3      860.72      895.66     73.41 o 
  21   1   3       41.09       -5.83     24.39 o 
  23   1   3      530.97      708.38     53.11 o 
  25   1   3      360.16      443.92     56.46 o 
  27   1   3      387.24      543.58     44.21 o 
  29   1   3      230.74      257.01     49.73 o 
 -32   2   3      231.82      205.88     43.84 o 
 -30   2   3       30.98        2.70     28.81 o 
 -28   2   3      503.76      562.87     60.21 o 
 -26   2   3      294.57      293.42     30.53 o 
 -24   2   3      177.09      220.07     26.42 o 
 -22   2   3      807.88      903.68     39.87 o 
 -20   2   3       55.78       90.79     18.50 o 
 -18   2   3      619.88      562.31     27.71 o 
 -16   2   3      226.60      258.98     19.42 o 
 -14   2   3     1116.36     1221.88     33.22 o 
 -12   2   3      573.69      668.98     23.42 o 
 -10   2   3      430.82      816.89     20.34 o 
  -8   2   3    26974.37    27271.10    212.90 o 
  -6   2   3     4970.99     3623.43     36.81 o 
  -4   2   3     5029.42     5860.64    109.75 o 
  -2   2   3     6918.39     7812.24     76.67 o 
   0   2   3     3723.31     3203.65     45.18 o 
   2   2   3     3030.77     2683.65     28.39 o 
   4   2   3     5007.40     4308.36     56.85 o 
   6   2   3     4930.05     4189.34     58.20 o 
   8   2   3     1349.18     1148.47     45.63 o 
  10   2   3      946.43      984.52     27.59 o 
  12   2   3      488.84      402.28     18.42 o 
  14   2   3      720.13      753.86     25.64 o 
  16   2   3      239.69      319.26     26.71 o 
  18   2   3      468.89      467.64     32.23 o 
  20   2   3     1101.99     1224.31     53.40 o 
  22   2   3      604.70      531.44     38.08 o 
  24   2   3      518.12      629.69     41.48 o 
  26   2   3        7.88       22.45     31.63 o 
  28   2   3      473.39      482.78     54.34 o 
 -33   3   3       31.85       52.55     38.15 o 
 -31   3   3        5.59      -27.66     27.71 o 
 -29   3   3      287.57      351.79     35.43 o 
 -27   3   3      676.54      601.50     41.47 o 
 -25   3   3      986.99      990.25     45.43 o 
 -23   3   3     2029.67     1816.89     55.21 o 
 -21   3   3     3500.38     3190.48     69.22 o 
 -19   3   3      300.13      294.56     29.32 o 
 -17   3   3     1170.39     1218.98     37.38 o 
 -15   3   3      928.42      874.30     19.55 o 
 -13   3   3     2637.87     2542.58     39.00 o 
 -11   3   3      550.01      651.97     15.35 o 
  -9   3   3      892.44     1232.03     24.09 o 
  -7   3   3    21736.99    21265.08    193.49 o 
  -5   3   3     1424.00     1141.53     38.14 o 
  -3   3   3     1751.50     1476.40     22.47 o 
  -1   3   3    15033.68    11604.45    128.35 o 
   1   3   3     3756.41     2880.54     31.30 o 
   3   3   3     2500.96     2462.69     38.15 o 
   5   3   3     1305.18     1258.72     27.58 o 
   7   3   3     2172.57     2251.82     39.50 o 
   9   3   3      651.09      482.91     16.16 o 
  11   3   3      929.81     1122.35     25.13 o 
  13   3   3      213.40      239.45     16.60 o 
  15   3   3      282.17      254.44     19.93 o 
  17   3   3      691.65      548.65     27.66 o 
  19   3   3      883.48     1122.78     39.22 o 
  21   3   3      205.15      219.05     24.64 o 
  23   3   3      331.61      367.50     33.80 o 
  25   3   3      547.33      560.68     78.16 o 
  27   3   3       22.73       80.55     57.25 o 
 -32   4   3      132.38      196.29     46.08 o 
 -30   4   3       55.77       29.02     34.26 o 
 -28   4   3      157.79      135.83     27.80 o 
 -26   4   3       81.99      107.17     25.73 o 
 -24   4   3      687.73      785.59     40.63 o 
 -22   4   3       34.56       50.04     20.15 o 
 -20   4   3      652.05      682.07     34.21 o 
 -18   4   3      403.32      447.97     29.09 o 
 -16   4   3      291.64      349.62     22.32 o 
 -14   4   3      917.84      970.13     27.76 o 
 -12   4   3     1053.04     1066.79     23.28 o 
 -10   4   3     4164.91     4100.08     53.56 o 
  -8   4   3     8710.59     8259.86     96.04 o 
  -6   4   3     6853.51     8057.37     87.93 o 
  -4   4   3     7390.67     7806.58     74.83 o 
  -2   4   3      164.49      165.44     11.30 o 
   0   4   3     2646.42     2141.25     40.91 o 
   2   4   3     8544.71     7532.37     70.88 o 
   4   4   3     1827.41     2250.08     50.67 o 
   6   4   3     8174.26     9540.14    116.60 o 
   8   4   3      249.60      260.88     17.02 o 
  10   4   3      504.58      481.21     16.04 o 
  12   4   3      829.70     1054.78     35.13 o 
  14   4   3      258.13      298.29     23.77 o 
  16   4   3       22.77       86.08     17.25 o 
  18   4   3     2010.60     1884.54     48.56 o 
  20   4   3     1338.97     1649.89     48.43 o 
  22   4   3      493.62      454.90     38.20 o 
  24   4   3       98.84      191.29     38.35 o 
  26   4   3       46.38       48.55     31.44 o 
  28   4   3      373.41      316.30     73.45 o 
 -31   5   3       25.23       78.64     38.28 o 
 -29   5   3      328.46      300.93     66.26 o 
 -27   5   3       11.18       -3.32     26.88 o 
 -25   5   3      920.49      893.94     44.58 o 
 -23   5   3     1058.19      845.84     63.34 o 
 -21   5   3     1295.75     1311.04     61.28 o 
 -19   5   3     1520.79     1417.19     46.07 o 
 -17   5   3      711.86      682.59     31.70 o 
 -15   5   3      100.89      125.81     14.99 o 
 -13   5   3      246.60      240.78     16.94 o 
 -11   5   3     2148.17     2328.55     39.29 o 
  -9   5   3     4593.88     5334.81     67.83 o 
  -7   5   3     3492.08     3732.10     60.62 o 
  -5   5   3     1207.03     1317.60     30.19 o 
  -3   5   3      822.55     1086.25     23.67 o 
  -1   5   3     2396.57     2074.20     48.41 o 
   1   5   3     3869.11     3857.72     45.51 o 
   3   5   3     8433.33     8334.74     88.61 o 
   5   5   3     3711.73     4316.25     73.46 o 
   7   5   3      978.74     1059.45     31.24 o 
   9   5   3     3392.82     3736.69     49.80 o 
  11   5   3      265.99      328.59     22.30 o 
  13   5   3       96.68       87.61     17.44 o 
  15   5   3     1573.92     1797.90     54.15 o 
  17   5   3     1830.19     1625.53     45.07 o 
  19   5   3      441.57      396.46     34.77 o 
  21   5   3      228.97      154.06     29.53 o 
  23   5   3       74.70      109.19     29.43 o 
  25   5   3      167.12      121.13     31.51 o 
  27   5   3       88.34       65.60     36.64 o 
 -30   6   3       52.01       69.53     52.54 o 
 -28   6   3       84.31       97.64     37.76 o 
 -26   6   3       48.41       34.97     29.96 o 
 -24   6   3      242.98      190.69     36.94 o 
 -22   6   3     1258.32     1099.12     54.21 o 
 -20   6   3     1627.39     1498.60     70.17 o 
 -18   6   3     3228.40     3255.09     69.35 o 
 -16   6   3     1786.31     1744.44     51.36 o 
 -14   6   3     3454.51     3398.41     69.52 o 
 -12   6   3     3106.03     2746.67     45.36 o 
 -10   6   3      403.66      427.03     19.34 o 
  -8   6   3      464.28      442.15     21.92 o 
  -6   6   3     3434.96     4434.85     63.62 o 
  -4   6   3     1461.69     2156.95     35.94 o 
  -2   6   3     4123.73     3589.72     55.02 o 
   0   6   3      241.37      171.24     14.02 o 
   2   6   3     1250.46     1126.04     24.48 o 
   4   6   3     3671.44     4093.65     61.76 o 
   6   6   3     3874.73     4109.50     56.98 o 
   8   6   3      871.13      805.97     66.38 o 
  10   6   3      149.87      153.31     19.81 o 
  12   6   3     1520.06     1630.27     67.78 o 
  14   6   3      116.83      158.02     22.58 o 
  16   6   3        4.36        9.10     26.11 o 
  18   6   3      376.48      502.61     38.60 o 
  20   6   3      359.28      444.75     38.36 o 
  22   6   3       60.85       70.08     28.06 o 
  24   6   3      122.13      122.49     31.22 o 
  26   6   3      110.27      147.33     35.21 o 
 -29   7   3      235.54      310.27     74.76 o 
 -27   7   3      313.07      274.36     44.26 o 
 -25   7   3      294.33      319.01     43.94 o 
 -23   7   3      185.30      184.21     36.61 o 
 -21   7   3       73.03       87.15     29.68 o 
 -19   7   3       65.27       62.42     20.65 o 
 -17   7   3     1261.34     1413.64     48.98 o 
 -15   7   3     1307.96     1484.22     48.79 o 
 -13   7   3      164.83      156.63     21.33 o 
 -11   7   3       15.44        9.76     11.21 o 
  -9   7   3       96.06       95.91     13.73 o 
  -7   7   3     2162.80     2070.32     42.97 o 
  -5   7   3      999.19      960.26     33.90 o 
  -3   7   3     1579.09     1794.91     42.33 o 
  -1   7   3     1508.25     1506.96     52.44 o 
   1   7   3      169.45      116.19     11.95 o 
   3   7   3        2.26        8.71      9.35 o 
   5   7   3      354.63      394.24     18.77 o 
   7   7   3      380.38      383.36     19.11 o 
   9   7   3      927.24     1027.85     37.45 o 
  11   7   3       89.86      134.81     19.91 o 
  13   7   3      297.72      308.10     49.14 o 
  15   7   3     1376.36     1311.38     67.09 o 
  17   7   3      117.14      131.06     34.53 o 
  19   7   3      485.69      549.04     41.60 o 
  21   7   3      268.42      315.75     37.16 o 
  23   7   3      139.65      144.29     32.64 o 
  25   7   3      235.55      204.66     37.83 o 
 -28   8   3       99.71      185.85     67.44 o 
 -26   8   3       22.81       49.66     48.36 o 
 -24   8   3       30.06        3.85     29.94 o 
 -22   8   3      350.59      316.50     42.76 o 
 -20   8   3       91.21       18.48     27.84 o 
 -18   8   3       75.75       54.46     32.26 o 
 -16   8   3      163.94      214.70     34.11 o 
 -14   8   3      117.32       78.17     42.39 o 
 -12   8   3      277.61      221.77     24.72 o 
 -10   8   3        6.63       14.27     11.86 o 
  -8   8   3      235.93      251.34     29.01 o 
  -6   8   3     1964.15     1723.54     42.62 o 
  -4   8   3      136.07      255.17     24.03 o 
  -2   8   3     3585.77     3540.53     61.08 o 
   0   8   3      794.00      852.24     27.12 o 
   2   8   3      605.00      609.27     22.23 o 
   4   8   3       37.22       58.60     12.77 o 
   6   8   3      368.58      363.93     20.31 o 
   8   8   3       18.32       27.53     18.75 o 
  10   8   3       34.03       24.12     25.66 o 
  12   8   3      179.63      104.53     31.55 o 
  14   8   3      871.79      734.87     86.26 o 
  16   8   3      489.52      499.08     63.00 o 
  18   8   3       82.07      120.42     38.15 o 
  20   8   3       72.90       20.06     26.25 o 
  22   8   3       45.13       29.84     30.30 o 
  24   8   3       11.66        3.81     45.80 o 
 -27   9   3       25.26      -29.28     46.01 o 
 -25   9   3       62.83       56.46     53.32 o 
 -23   9   3       39.37       81.03     54.11 o 
 -21   9   3      132.44      139.10     36.73 o 
 -19   9   3      167.51      202.02     28.85 o 
 -17   9   3      496.35      458.34     39.77 o 
 -15   9   3      277.63      341.79     45.87 o 
 -13   9   3      567.00      521.69     34.64 o 
 -11   9   3      501.46      614.26     36.34 o 
  -9   9   3       75.91       34.24     14.98 o 
  -7   9   3      763.85      872.96     33.40 o 
  -5   9   3     6543.07     6442.62     93.30 o 
  -3   9   3     1343.51     1179.58     44.78 o 
  -1   9   3     3706.39     3553.16     57.57 o 
   1   9   3     3379.04     3434.69     62.50 o 
   3   9   3      407.55      337.34     21.27 o 
   5   9   3     1013.11     1114.01     33.54 o 
   7   9   3       52.48       39.10     25.14 o 
   9   9   3      180.71      112.58     32.64 o 
  11   9   3      352.18      457.07     46.11 o 
  13   9   3      134.96       63.29     33.46 o 
  15   9   3      447.31      449.15     51.12 o 
  17   9   3        9.75       11.63     32.16 o 
  19   9   3      725.61      924.24    101.03 o 
  21   9   3       38.02       13.26     28.97 o 
  23   9   3      143.20      140.51     36.34 o 
 -26  10   3       43.58       45.48     60.90 o 
 -24  10   3       28.40      -63.00     50.19 o 
 -22  10   3       34.90       58.29     53.06 o 
 -20  10   3       33.72       68.22     49.93 o 
 -18  10   3       50.89       37.16     23.73 o 
 -16  10   3      383.74      324.43     69.63 o 
 -14  10   3     1640.77     1438.95     84.95 o 
 -12  10   3       71.58       76.79     22.60 o 
 -10  10   3       54.59       -8.72     19.74 o 
  -8  10   3     2685.86     2548.66     56.68 o 
  -6  10   3     3413.37     3385.02     66.29 o 
  -4  10   3      465.75      464.71     33.11 o 
  -2  10   3     1338.57     1248.90     36.41 o 
   0  10   3      428.37      447.99     25.12 o 
   2  10   3      125.85      148.76     23.65 o 
   4  10   3      105.60       58.07     28.00 o 
   6  10   3      834.24      905.75     55.85 o 
   8  10   3      650.76      779.21     57.64 o 
  10  10   3      415.32      447.60     48.27 o 
  12  10   3      506.13      474.95     51.57 o 
  14  10   3      814.21      747.26     60.80 o 
  16  10   3      599.70      718.77     62.43 o 
  18  10   3      284.29      226.67     48.71 o 
  20  10   3      170.47      143.56     45.54 o 
  22  10   3      318.49      310.18     54.90 o 
 -25  11   3      138.39      185.07     73.97 o 
 -23  11   3       68.51       38.69     60.90 o 
 -21  11   3      399.13      483.58     87.04 o 
 -19  11   3      218.79      277.86     70.31 o 
 -17  11   3      662.69      640.01     54.69 o 
 -15  11   3      118.91      168.17     31.81 o 
 -13  11   3      163.14      131.95     27.30 o 
 -11  11   3      252.08      210.01     35.34 o 
  -9  11   3      433.27      596.62     57.39 o 
  -7  11   3      667.26      845.08     49.54 o 
  -5  11   3      998.25      783.54     43.73 o 
  -3  11   3       70.93      174.76     46.41 o 
  -1  11   3      255.57      338.18     24.80 o 
   1  11   3     1604.48     1476.79     56.11 o 
   3  11   3      645.60      676.99     51.98 o 
   5  11   3      892.18      867.14     57.65 o 
   7  11   3     1072.35     1086.51     65.17 o 
   9  11   3      625.52      438.72     49.74 o 
  11  11   3       18.60      -20.03     27.79 o 
  13  11   3      105.29       59.01     35.02 o 
  15  11   3      406.02      424.49     56.70 o 
  17  11   3      218.15      209.77     49.21 o 
  19  11   3      224.36      437.11    142.20 o 
 -22  12   3       43.82       23.00     56.20 o 
 -20  12   3      114.68       22.22     53.59 o 
 -18  12   3       48.82       -3.40     51.76 o 
 -16  12   3      152.91      215.91     67.70 o 
 -14  12   3      634.93      595.57     54.86 o 
 -12  12   3      211.38      220.29     43.73 o 
 -10  12   3       66.20       71.69     26.09 o 
  -8  12   3     1112.95     1236.99     56.42 o 
  -6  12   3     1301.28     1256.07     45.43 o 
  -4  12   3       52.07       51.77     22.71 o 
  -2  12   3      339.32      384.23     30.23 o 
   0  12   3      171.72      187.95     29.79 o 
   2  12   3      183.26      245.41     62.16 o 
   4  12   3      389.10      414.82     38.77 o 
   6  12   3      404.55      382.90     47.02 o 
   8  12   3        5.53       -0.08     29.68 o 
  10  12   3        7.78       42.74     33.61 o 
  12  12   3      196.21      274.83     47.71 o 
  14  12   3       43.56        6.04     36.06 o 
  16  12   3      107.45      111.28     43.31 o 
  18  12   3      471.67      651.47     69.27 o 
 -19  13   3      195.01      222.18     78.42 o 
 -17  13   3       50.94       71.10     56.72 o 
 -15  13   3      105.31      102.47     61.95 o 
 -13  13   3       96.86      119.98     56.46 o 
 -11  13   3       32.35       20.92     24.77 o 
  -9  13   3      108.48      184.70     31.35 o 
  -7  13   3       41.02       14.39     29.93 o 
  -5  13   3      671.27      749.44     39.64 o 
  -3  13   3        8.87       23.05     25.94 o 
  -1  13   3      182.93      262.13     43.34 o 
   1  13   3      332.84      329.09     37.06 o 
   3  13   3        3.00       33.25     28.72 o 
   5  13   3       76.43       53.83     37.82 o 
   7  13   3        6.90      -41.25     40.52 o 
   9  13   3       55.06        3.03     37.64 o 
  11  13   3      129.85      134.22     43.43 o 
  13  13   3       43.27       73.97     59.21 o 
  15  13   3       52.99       66.78     43.95 o 
 -16  14   3      185.19      307.66     81.03 o 
 -14  14   3      198.39      234.21     72.93 o 
 -12  14   3       30.58      -38.95     47.84 o 
 -10  14   3       42.60      -48.62     45.74 o 
  -8  14   3      140.43      127.82     54.63 o 
  -6  14   3       86.70       63.09     37.22 o 
  -4  14   3      175.08      180.23     67.96 o 
  -2  14   3      415.69      434.24     51.72 o 
   0  14   3      474.05      502.32     55.53 o 
   2  14   3       61.55       23.46     64.17 o 
   4  14   3       73.98       64.42     41.31 o 
   6  14   3      171.14      182.11     37.13 o 
   8  14   3      135.15       61.83     40.26 o 
  10  14   3       16.86       66.43     40.11 o 
  12  14   3      298.54      297.60     56.56 o 
 -11  15   3       61.88       71.36     60.12 o 
  -3  15   3      346.43      526.45     82.08 o 
  -1  15   3      238.64      393.12     54.87 o 
   1  15   3      275.32      270.57     52.19 o 
   3  15   3        8.70        8.27     36.80 o 
   5  15   3       62.71        1.89     51.76 o 
   7  15   3       26.82       79.32     46.70 o 
 -34   0   4       92.10       83.78     38.15 o 
 -32   0   4     1175.41     1320.51    116.19 o 
 -30   0   4      158.97      189.50     39.15 o 
 -28   0   4        3.13      -27.23     26.08 o 
 -26   0   4      225.75      171.04     32.32 o 
 -24   0   4      509.37      594.91     43.68 o 
 -22   0   4      212.06      152.79     61.95 o 
 -20   0   4        2.09      -13.33     21.17 o 
 -18   0   4     1978.26     1844.13     77.63 o 
 -16   0   4     1633.70     1662.73     67.44 o 
 -14   0   4    25331.41    27311.47    490.90 o 
 -12   0   4     6182.26     6641.22    129.78 o 
 -10   0   4    13880.14    16955.91    220.59 o 
  -8   0   4     2099.48     1488.14     34.28 o 
  -6   0   4     7110.84    10168.67    111.11 o 
  -4   0   4    11144.36    10193.05    188.99 o 
  -2   0   4     2254.74     4214.74     51.80 o 
   0   0   4    36623.50    39272.18    467.80 o 
   2   0   4    23671.24    22703.10    395.49 o 
   4   0   4     1113.56     1526.28     52.02 o 
   6   0   4       79.61      141.54     18.43 o 
   8   0   4     1018.21      802.77    103.25 o 
  10   0   4     1377.46     1331.88     43.36 o 
  12   0   4      176.19      212.66     22.44 o 
  14   0   4       17.37       87.72     20.82 o 
  16   0   4       92.24      106.05     49.80 o 
  18   0   4     1077.99      800.65     69.79 o 
  20   0   4       85.12       81.03     40.52 o 
  22   0   4        0.02      -44.96     34.24 o 
  24   0   4      199.14      149.26     51.76 o 
  26   0   4       33.79       69.27     46.53 o 
  28   0   4       22.27       20.91     46.79 o 
 -33   1   4        6.23       -4.67     22.31 o 
 -31   1   4      726.82      755.62     40.73 o 
 -29   1   4      775.44      874.15     46.97 o 
 -27   1   4      430.63      493.14     35.52 o 
 -25   1   4       86.18       74.35     22.49 o 
 -23   1   4        2.48      -25.01     16.67 o 
 -21   1   4       50.09       65.94     17.91 o 
 -19   1   4     1358.26     1329.00     40.43 o 
 -17   1   4      683.37      762.94     29.67 o 
 -15   1   4     4603.71     4679.98     72.12 o 
 -13   1   4    20977.59    22817.72    241.21 o 
 -11   1   4     1118.63     1185.43     27.71 o 
  -9   1   4    39037.65    39836.97    343.10 o 
  -7   1   4    24405.68    25576.13    224.51 o 
  -5   1   4    31771.99    34450.55    263.93 o 
  -3   1   4     4390.44     3443.62     37.09 o 
  -1   1   4     3220.00     3494.31     38.31 o 
   1   1   4      617.56      711.77     17.13 o 
   3   1   4     6660.42     5231.95     66.51 o 
   5   1   4    28838.47    31099.31    312.37 o 
   7   1   4      449.28      710.49     23.63 o 
   9   1   4     2665.26     2550.68     42.10 o 
  11   1   4      448.93      329.03     18.04 o 
  13   1   4       20.86       -7.22     12.87 o 
  15   1   4    11741.08    10533.71    121.82 o 
  17   1   4       59.35       40.96     19.11 o 
  19   1   4       22.73       47.72     19.54 o 
  21   1   4       56.27      116.64     31.38 o 
  23   1   4      303.59      292.77     42.14 o 
  25   1   4      408.91      391.03     48.15 o 
  27   1   4       32.82      138.78     42.09 o 
 -34   2   4       24.20      -10.98     28.27 o 
 -32   2   4      117.89      131.25     44.86 o 
 -30   2   4      110.20      125.96     29.21 o 
 -28   2   4      279.49      247.17     31.06 o 
 -26   2   4      428.75      439.32     34.14 o 
 -24   2   4     1785.77     1765.95     54.62 o 
 -22   2   4     1605.28     1554.30     57.13 o 
 -20   2   4       72.10       49.57     16.74 o 
 -18   2   4     3499.56     3444.94     64.99 o 
 -16   2   4      827.44      822.45     42.24 o 
 -14   2   4     1703.65     1722.99     38.96 o 
 -12   2   4     8438.61     9251.28     98.31 o 
 -10   2   4     2581.13     2661.63     37.94 o 
  -8   2   4     4987.47     4724.99     47.00 o 
  -6   2   4     8201.03     9028.92     94.70 o 
  -4   2   4      540.90      370.42     12.79 o 
  -2   2   4     4283.51     8414.34     74.42 o 
   0   2   4     2877.27     2644.23     79.29 o 
   2   2   4     5304.06     4778.17     65.64 o 
   4   2   4       88.24      198.78     14.39 o 
   6   2   4      636.51      624.29     20.83 o 
   8   2   4     1913.44     2056.61     81.01 o 
  10   2   4     1201.45     1335.02     34.21 o 
  12   2   4     3107.80     3076.78     66.55 o 
  14   2   4      162.24      129.68     15.90 o 
  16   2   4      181.45      182.30     25.15 o 
  18   2   4      794.58      555.81     76.91 o 
  20   2   4     1583.23     1637.25     56.49 o 
  22   2   4      470.08      331.54     50.61 o 
  24   2   4      373.06      407.06     94.36 o 
  26   2   4      379.30      410.20     52.48 o 
  28   2   4      140.51      104.07     40.85 o 
 -33   3   4       74.11       86.06     40.20 o 
 -31   3   4      235.45      299.11     46.48 o 
 -29   3   4      150.78      113.04     28.06 o 
 -27   3   4       17.22       32.39     23.09 o 
 -25   3   4      292.30      274.86     28.89 o 
 -23   3   4     1146.21     1046.18     43.06 o 
 -21   3   4      390.81      471.15     29.52 o 
 -19   3   4     1198.25     1322.69     53.22 o 
 -17   3   4      957.01     1182.91     25.68 o 
 -15   3   4     2423.78     2460.28     40.41 o 
 -13   3   4      974.48      751.11     17.73 o 
 -11   3   4     2630.91     3355.46     48.02 o 
  -9   3   4     5168.14     5755.15     57.11 o 
  -7   3   4     1156.02     1551.47     41.46 o 
  -5   3   4    11212.42    12184.87    161.71 o 
  -3   3   4    12048.75    12807.18    122.76 o 
  -1   3   4     2899.39     2565.66     42.36 o 
   1   3   4     4051.50     3383.90     81.04 o 
   3   3   4      839.05     1009.67     21.09 o 
   5   3   4      607.76      663.39     18.03 o 
   7   3   4     2339.27     2513.39     45.24 o 
   9   3   4      110.16      186.48     15.80 o 
  11   3   4     1675.70     1394.20     35.00 o 
  13   3   4      197.95      246.24     20.23 o 
  15   3   4     2063.14     1909.28     44.97 o 
  17   3   4       40.36       47.29     16.85 o 
  19   3   4     1333.99     1393.01     44.12 o 
  21   3   4      327.30      275.61     38.73 o 
  23   3   4      609.03      588.60     52.76 o 
  25   3   4      160.86      131.65     38.02 o 
  27   3   4       15.71       39.64     34.78 o 
 -32   4   4       43.36       92.64     47.05 o 
 -30   4   4       94.76      183.16     41.54 o 
 -28   4   4        7.57       -2.47     21.41 o 
 -26   4   4      200.75      189.45     28.09 o 
 -24   4   4     1581.55     1330.70     61.99 o 
 -22   4   4     2632.04     2536.05     63.16 o 
 -20   4   4      714.08      661.48     33.05 o 
 -18   4   4      344.06      341.37     23.47 o 
 -16   4   4     1963.79     2043.20     33.99 o 
 -14   4   4     1977.85     1984.79     30.41 o 
 -12   4   4      514.18      551.30     22.17 o 
 -10   4   4       51.77       73.28     11.55 o 
  -8   4   4     5622.02     6450.19     75.87 o 
  -6   4   4    25574.99    28279.72    256.73 o 
  -4   4   4     2480.34     3705.53     44.15 o 
  -2   4   4     1327.74     1689.23     31.08 o 
   0   4   4      744.66      632.50     16.87 o 
   2   4   4     5835.74     7124.60     67.17 o 
   4   4   4     2843.61     3128.02     48.80 o 
   6   4   4      609.68      811.22     31.64 o 
   8   4   4     2662.78     2805.38     43.53 o 
  10   4   4     1808.44     1593.37     43.73 o 
  12   4   4     1945.60     1742.40     45.03 o 
  14   4   4     1883.24     1807.92     77.16 o 
  16   4   4      722.40      583.49     28.94 o 
  18   4   4     1888.58     1543.93     44.88 o 
  20   4   4      307.92      318.42     34.23 o 
  22   4   4       46.41      111.79     32.76 o 
  24   4   4       25.85       35.31     46.27 o 
  26   4   4      221.67      178.88     44.18 o 
 -31   5   4      108.13       76.43     37.30 o 
 -29   5   4      274.15      257.91     50.32 o 
 -27   5   4      228.12      187.29     38.73 o 
 -25   5   4      500.71      540.29     42.76 o 
 -23   5   4      761.25      743.78     58.50 o 
 -21   5   4     4261.50     4469.89     85.60 o 
 -19   5   4     2863.93     2732.84     61.99 o 
 -17   5   4     1626.56     1680.98     45.47 o 
 -15   5   4      845.68      777.18     34.64 o 
 -13   5   4     2966.86     2863.54     46.09 o 
 -11   5   4      350.41      444.41     19.00 o 
  -9   5   4     5554.39     5786.94     73.48 o 
  -7   5   4     5052.66     5746.83     73.36 o 
  -5   5   4     4604.52     5337.85     66.14 o 
  -3   5   4     2666.93     2894.03     45.28 o 
  -1   5   4     1946.78     2522.59     43.42 o 
   1   5   4     4040.49     3998.76     53.56 o 
   3   5   4     1195.14     1294.87     22.62 o 
   5   5   4    14267.03    15675.24    177.64 o 
   7   5   4     2424.71     2663.77     50.63 o 
   9   5   4     2252.83     2123.84     35.79 o 
  11   5   4      273.68      247.04     27.98 o 
  13   5   4       50.23       69.76     17.15 o 
  15   5   4      594.44      418.73     28.73 o 
  17   5   4      365.38      375.19     32.60 o 
  19   5   4       17.52      -30.29     20.20 o 
  21   5   4      642.61      735.57     90.69 o 
  23   5   4      120.97      142.71     38.33 o 
  25   5   4      171.77      185.18     41.30 o 
 -32   6   4      227.32      314.41     53.49 o 
 -30   6   4        8.94       61.87     45.74 o 
 -28   6   4      246.08      265.04     45.59 o 
 -26   6   4      284.37      227.49     49.27 o 
 -24   6   4       94.65       83.95     31.84 o 
 -22   6   4      367.31      476.45     54.11 o 
 -20   6   4       83.30      113.85     22.09 o 
 -18   6   4      667.02      575.43     31.48 o 
 -16   6   4      823.94      883.61     33.84 o 
 -14   6   4      572.72      542.61     22.86 o 
 -12   6   4     1140.93     1285.65     31.70 o 
 -10   6   4      398.74      451.03     23.32 o 
  -8   6   4     3052.59     2988.52     51.09 o 
  -6   6   4     6723.93     7466.06    103.26 o 
  -4   6   4     3379.22     4156.84     54.21 o 
  -2   6   4     1146.00     1344.42     32.86 o 
   0   6   4     4585.36     4464.47     69.61 o 
   2   6   4     3777.87     3649.99     46.22 o 
   4   6   4      839.77      873.67     22.44 o 
   6   6   4      933.20     1025.86     63.92 o 
   8   6   4     2128.18     1930.34     49.92 o 
  10   6   4     1191.72      994.69     53.62 o 
  12   6   4      652.42      671.16     46.48 o 
  14   6   4     3298.37     2600.34     87.58 o 
  16   6   4     2345.88     2064.45     80.23 o 
  18   6   4      667.60      605.27     67.25 o 
  20   6   4      194.15      199.85     32.19 o 
  22   6   4       73.94       89.72     29.71 o 
  24   6   4       17.59       -4.93     27.09 o 
  26   6   4      135.27      126.68     42.05 o 
 -31   7   4       40.91       76.85     57.77 o 
 -29   7   4       99.75      170.25     80.51 o 
 -27   7   4        1.84       16.82     70.18 o 
 -25   7   4        6.35      -25.59     28.88 o 
 -23   7   4       36.69        7.87     26.33 o 
 -21   7   4      479.59      311.62     65.61 o 
 -19   7   4      929.30      972.43     57.01 o 
 -17   7   4      630.93      460.68     32.89 o 
 -15   7   4      452.31      470.77     36.97 o 
 -13   7   4        3.29       -8.27     11.27 o 
 -11   7   4      243.12      228.21     22.34 o 
  -9   7   4      657.45      515.34     27.01 o 
  -7   7   4      159.80      151.45     16.72 o 
  -5   7   4      504.74      428.28     22.70 o 
  -3   7   4       18.51        5.18     10.68 o 
  -1   7   4      286.52      326.34     17.20 o 
   1   7   4      243.93      205.46     16.07 o 
   3   7   4     1306.70     1172.66     38.38 o 
   5   7   4      581.33      566.74     21.24 o 
   7   7   4       41.43       45.19     17.92 o 
   9   7   4      100.64      110.89     28.01 o 
  11   7   4       96.71        5.07     24.99 o 
  13   7   4      436.32      358.72     41.42 o 
  15   7   4      444.24      406.40     45.15 o 
  17   7   4      223.93      242.73     41.31 o 
  19   7   4      258.90      303.27     50.29 o 
  21   7   4       85.48      135.86     31.62 o 
  23   7   4       73.70       80.55     31.37 o 
  25   7   4      422.33      404.09     75.65 o 
 -30   8   4       43.18       81.03     59.34 o 
 -28   8   4      222.38      228.98     67.18 o 
 -26   8   4       13.98       43.37     32.72 o 
 -24   8   4       63.10       51.60     32.11 o 
 -22   8   4      265.32      307.94     50.19 o 
 -20   8   4       44.98       84.17     30.52 o 
 -18   8   4        3.37      -21.97     18.83 o 
 -16   8   4      395.34      397.97     38.23 o 
 -14   8   4      902.95      767.58     39.19 o 
 -12   8   4      352.71      290.30     21.01 o 
 -10   8   4      157.50      138.27     17.20 o 
  -8   8   4       53.21       29.74     13.50 o 
  -6   8   4      399.23      540.36     26.65 o 
  -4   8   4     4459.55     4201.25     67.12 o 
  -2   8   4      762.41      724.33     29.28 o 
   0   8   4     1834.95     1828.83     38.24 o 
   2   8   4      402.67      307.59     26.18 o 
   4   8   4      505.76      561.24     23.96 o 
   6   8   4       50.75       41.88     23.28 o 
   8   8   4      533.42      429.23     40.79 o 
  10   8   4       69.19       12.50     24.90 o 
  12   8   4      154.16       57.82     30.59 o 
  14   8   4     1514.60     1216.39     67.35 o 
  16   8   4      601.84      584.55     84.95 o 
  18   8   4       32.70       56.43     40.39 o 
  20   8   4      262.49      256.85     36.75 o 
  22   8   4      119.86      111.56     32.77 o 
  24   8   4      218.92      214.78     39.67 o 
 -27   9   4        5.15       39.47     54.63 o 
 -25   9   4      182.88       62.47     52.80 o 
 -23   9   4      205.23      279.16     45.55 o 
 -21   9   4      670.12      634.67     54.13 o 
 -19   9   4      265.20      168.76     28.66 o 
 -17   9   4      160.58      134.30     25.66 o 
 -15   9   4     2487.82     2128.85     63.19 o 
 -13   9   4      949.37      768.15     80.55 o 
 -11   9   4      476.78      487.75     27.31 o 
  -9   9   4     2193.14     2274.49     51.59 o 
  -7   9   4     1318.67     1402.93     41.85 o 
  -5   9   4     2957.04     2911.95     60.46 o 
  -3   9   4     2339.88     2490.72     53.53 o 
  -1   9   4     2151.56     2103.60     43.82 o 
   1   9   4      751.51      820.18     47.17 o 
   3   9   4      107.50      127.45     19.39 o 
   5   9   4      196.36      279.66     63.00 o 
   7   9   4     1571.57     1554.60     68.92 o 
   9   9   4       12.62       -4.94     24.24 o 
  11   9   4      139.60       99.22     32.68 o 
  13   9   4     1028.87      871.98     61.48 o 
  15   9   4      474.64      423.48     79.46 o 
  17   9   4      996.43      968.64     69.79 o 
  19   9   4      110.06      110.91     42.01 o 
  21   9   4       86.44       42.58     30.94 o 
 -26  10   4       19.56       44.70     61.43 o 
 -24  10   4        6.97      -17.77     49.40 o 
 -22  10   4        9.96       10.52     31.07 o 
 -20  10   4       61.14       67.85     25.97 o 
 -18  10   4      115.41      108.15     27.08 o 
 -16  10   4      507.06      514.63     45.40 o 
 -14  10   4      759.30      642.33     40.81 o 
 -12  10   4     1394.21     1146.15     59.01 o 
 -10  10   4      313.99      251.11     23.90 o 
  -8  10   4     1078.37     1059.94     39.11 o 
  -6  10   4     2405.48     2507.50     76.10 o 
  -4  10   4      987.97     1044.40     46.28 o 
  -2  10   4      538.84      573.51     27.17 o 
   0  10   4     2543.76     2456.01     50.12 o 
   2  10   4     2361.82     2040.08     74.46 o 
   4  10   4     1111.05      858.00     72.93 o 
   6  10   4     1589.41     1338.11     67.08 o 
   8  10   4      302.12      283.43     41.82 o 
  10  10   4      479.91      427.91     48.42 o 
  12  10   4        2.42        7.58     30.36 o 
  14  10   4      120.21      104.66     36.35 o 
  16  10   4       47.44       39.64     37.06 o 
  18  10   4        7.95       -9.47     35.62 o 
  20  10   4      176.47       68.43     62.08 o 
 -25  11   4       29.38      159.71     66.66 o 
 -23  11   4       16.84       14.64     54.11 o 
 -21  11   4       46.28      129.65     63.52 o 
 -19  11   4      141.56      188.52     31.86 o 
 -17  11   4      147.28      105.20     29.97 o 
 -15  11   4      573.91      525.96     40.22 o 
 -13  11   4      720.87      890.19     50.86 o 
 -11  11   4      187.87      154.81     28.57 o 
  -9  11   4      894.71      859.28     45.39 o 
  -7  11   4      978.22      901.56     38.87 o 
  -5  11   4      243.63      297.54     43.23 o 
  -3  11   4      363.64      350.23     28.49 o 
  -1  11   4      536.67      506.90     32.12 o 
   1  11   4       47.07       72.61     25.14 o 
   3  11   4      155.47      226.91     51.87 o 
   5  11   4      589.21      559.73     75.93 o 
   7  11   4      137.24       91.61     34.89 o 
   9  11   4      104.36       88.57     36.47 o 
  11  11   4       41.50      -19.95     29.20 o 
  13  11   4      316.97      260.37     47.03 o 
  15  11   4      249.00      225.63     47.72 o 
  17  11   4      353.91      415.07     98.41 o 
  19  11   4      338.09      455.65    130.57 o 
 -22  12   4      296.45      305.83     77.37 o 
 -20  12   4      157.96      224.80     71.62 o 
 -18  12   4        0.77      -29.54     49.66 o 
 -16  12   4      184.07      219.81     32.86 o 
 -14  12   4       84.07      141.48     30.04 o 
 -12  12   4      315.08      323.79     39.45 o 
 -10  12   4      288.54      400.48     37.79 o 
  -8  12   4      638.88      642.74     43.30 o 
  -6  12   4      341.66      363.78     34.97 o 
  -4  12   4      100.31       90.10     26.93 o 
  -2  12   4      354.79      395.53     37.63 o 
   0  12   4      144.12      124.47     29.26 o 
   2  12   4      111.54       83.84     26.72 o 
   4  12   4      167.36      181.37     37.51 o 
   6  12   4      344.89      331.72     49.80 o 
   8  12   4       83.07       55.21     34.84 o 
  10  12   4       36.12       42.36     35.89 o 
  12  12   4        5.44       40.82     35.87 o 
  14  12   4       63.96       64.81     49.01 o 
  16  12   4       64.15        0.38     37.29 o 
 -19  13   4      176.79      230.81     75.02 o 
 -15  13   4      334.53      377.98     79.73 o 
 -13  13   4       93.53      125.28     31.65 o 
 -11  13   4      233.16      299.82     36.81 o 
  -9  13   4      210.04      212.16     45.69 o 
  -7  13   4      561.07      824.84     69.27 o 
  -5  13   4      207.57      266.14     42.01 o 
  -3  13   4      220.81      232.74     34.11 o 
  -1  13   4      892.86     1144.46     70.40 o 
   1  13   4       31.51       73.02     27.23 o 
   3  13   4       70.66      138.87     32.56 o 
   5  13   4      321.52      358.02     40.59 o 
   7  13   4       12.93        8.58     32.62 o 
   9  13   4        4.55       22.49     34.57 o 
  11  13   4       49.33       25.49     38.81 o 
  13  13   4      163.98       90.31     43.81 o 
 -16  14   4       23.16       -2.35     53.59 o 
 -14  14   4      118.76       77.90     65.09 o 
 -12  14   4       10.69        7.84     53.06 o 
 -10  14   4        3.93       47.90     34.52 o 
  -8  14   4      616.19      687.98     93.97 o 
  -6  14   4      208.74      224.96     68.88 o 
  -4  14   4       69.61       22.12     28.05 o 
  -2  14   4       26.41       47.84     37.03 o 
   0  14   4      321.14      323.00     50.86 o 
   2  14   4      106.96       18.52     38.95 o 
   4  14   4       34.33       52.34     40.02 o 
   6  14   4      125.94      117.88     35.00 o 
   8  14   4        6.29        1.74     36.95 o 
  10  14   4       98.99       76.58     43.61 o 
  -7  15   4       19.57      -64.56     49.14 o 
  -5  15   4      134.95      276.03     70.05 o 
  -3  15   4      341.81      569.32     88.09 o 
  -1  15   4      131.17      220.37     49.60 o 
   1  15   4      188.82      292.17     59.21 o 
   3  15   4       78.30       66.45     43.85 o 
   5  15   4      210.02      144.13     48.76 o 
 -34   0   5       25.06       61.86     51.23 o 
 -32   0   5      355.24      403.85     49.04 o 
 -30   0   5        3.51       22.16     29.91 o 
 -28   0   5      214.65      225.68     96.98 o 
 -26   0   5        0.32      -15.76     21.92 o 
 -24   0   5      440.22      495.74     39.45 o 
 -22   0   5      566.55      643.68     88.48 o 
 -20   0   5      911.01     1025.63     46.33 o 
 -18   0   5      619.76      604.91     77.63 o 
 -16   0   5      141.30      170.77     20.36 o 
 -14   0   5      647.77      507.76     28.30 o 
 -12   0   5    26902.83    28882.58    475.74 o 
 -10   0   5        3.87       -5.81      8.85 o 
  -8   0   5      183.42      170.98     11.62 o 
  -4   0   5     9074.61    10528.90    282.31 o 
  -2   0   5     6212.61     7509.72     86.21 o 
   0   0   5    18701.45    20752.67    258.86 o 
   2   0   5    14124.08    16803.96    306.61 o 
   4   0   5    13629.50    14664.19    276.03 o 
   6   0   5     5334.02     6697.47    108.69 o 
   8   0   5       51.23       38.48     13.93 o 
  10   0   5       14.29       61.37     16.98 o 
  12   0   5      230.39      328.56     38.56 o 
  14   0   5       67.14       74.74     22.28 o 
  16   0   5     1287.25     1039.08     50.18 o 
  18   0   5      219.14      194.48     46.79 o 
  20   0   5        5.96       37.12     36.86 o 
  22   0   5     1639.60     1472.69    103.77 o 
  24   0   5     1303.99     1271.68    102.20 o 
  26   0   5       36.02      -23.53     41.04 o 
 -35   1   5       13.21       28.27     37.08 o 
 -33   1   5      100.81      120.79     28.55 o 
 -31   1   5      212.06      274.13     38.48 o 
 -29   1   5      322.58      310.82     43.99 o 
 -27   1   5      172.89      216.23     24.29 o 
 -25   1   5      201.55      161.82     24.58 o 
 -23   1   5      513.19      475.33     31.49 o 
 -21   1   5     1577.21     1592.54     46.59 o 
 -19   1   5     1320.36     1355.93     40.34 o 
 -17   1   5      368.46      368.09     28.23 o 
 -15   1   5     1153.05     1162.72     32.21 o 
 -13   1   5    46156.98    48487.81    480.96 o 
 -11   1   5     1338.41     1771.88     30.51 o 
  -9   1   5    11021.27    11720.26    101.43 o 
  -7   1   5    10471.42    10212.98     88.16 o 
  -5   1   5     3314.84     2450.46     29.34 o 
  -3   1   5    23473.13    23675.89    207.11 o 
  -1   1   5     6477.07     6250.70     63.64 o 
   1   1   5     6645.48     5028.10     56.71 o 
   3   1   5    12340.10    13093.11    144.15 o 
   5   1   5     3594.93     3315.76     53.20 o 
   7   1   5     1906.73     2215.85     43.72 o 
   9   1   5     1121.02     1449.74     32.36 o 
  11   1   5     1385.57     1133.24     30.61 o 
  13   1   5      775.93      773.37     28.22 o 
  15   1   5     1301.08     1372.78     43.69 o 
  17   1   5       87.73      103.92     27.76 o 
  19   1   5      633.58      536.05     44.90 o 
  21   1   5       39.96      115.27     31.79 o 
  23   1   5      136.64       97.66     34.11 o 
  25   1   5      668.90      850.36     72.93 o 
  27   1   5        3.22        0.60     31.26 o 
 -34   2   5       82.03       66.78     33.40 o 
 -32   2   5      184.05      162.15     33.59 o 
 -30   2   5      102.62      129.25     28.25 o 
 -28   2   5       26.17       83.60     34.39 o 
 -26   2   5     1007.81     1024.74     55.04 o 
 -24   2   5     1016.13     1073.12     43.92 o 
 -22   2   5     1542.78     1342.39     62.75 o 
 -20   2   5      435.55      369.92     25.18 o 
 -18   2   5      683.78      580.19     29.12 o 
 -16   2   5     1358.02     1523.87     38.70 o 
 -14   2   5       88.46       74.46     12.13 o 
 -12   2   5    18630.88    19670.71    184.64 o 
 -10   2   5      287.09      496.76     13.21 o 
  -8   2   5     7194.48     7576.33     81.50 o 
  -6   2   5     3350.64     3958.58     57.27 o 
  -4   2   5     4845.86     4370.49     47.34 o 
  -2   2   5     5532.40     5274.10     51.09 o 
   0   2   5     5028.04     4880.36     66.26 o 
   2   2   5      957.18     1197.72     24.17 o 
   4   2   5     2747.36     3019.49     49.29 o 
   6   2   5     1981.89     2436.42     44.82 o 
   8   2   5       50.96       28.90     11.18 o 
  10   2   5      531.70      518.36     24.26 o 
  12   2   5      355.45      389.40     20.98 o 
  14   2   5      128.98      137.26     20.45 o 
  16   2   5     1018.81      688.20     36.80 o 
  18   2   5     1049.61     1089.04     46.47 o 
  20   2   5      404.65      367.47     33.43 o 
  22   2   5       16.84        8.95     28.23 o 
  24   2   5      402.73      512.81     52.63 o 
  26   2   5      508.52      648.20     69.66 o 
 -33   3   5      498.20      470.50     55.16 o 
 -31   3   5       93.15       25.16     33.08 o 
 -29   3   5       32.61       44.43     23.93 o 
 -27   3   5      819.09      803.52     61.30 o 
 -25   3   5     1007.60      976.26     44.22 o 
 -23   3   5     1536.87     1403.47     48.19 o 
 -21   3   5      414.51      374.78     26.82 o 
 -19   3   5     1553.14     1409.03     41.81 o 
 -17   3   5       14.23       14.49      8.64 o 
 -15   3   5      268.49      234.37     18.76 o 
 -13   3   5     1798.89     1834.55     28.56 o 
 -11   3   5     1443.54     1117.06     22.91 o 
  -9   3   5     2514.83     2338.59     33.11 o 
  -7   3   5     1210.89     1179.09     25.82 o 
  -5   3   5     5091.05     5005.64     51.71 o 
  -3   3   5    19361.68    21943.49    199.84 o 
  -1   3   5     3072.70     2985.47     43.31 o 
   1   3   5     2217.99     2142.04     41.70 o 
   3   3   5     2557.10     2516.89     58.37 o 
   5   3   5     1536.71     1273.23     23.70 o 
   7   3   5      292.37      315.54     14.35 o 
   9   3   5      410.74      554.09     28.17 o 
  11   3   5      980.15     1092.48     36.50 o 
  13   3   5      222.60      285.25     20.12 o 
  15   3   5      422.01      435.09     27.39 o 
  17   3   5       45.51       72.09     18.48 o 
  19   3   5      364.78      370.07     33.98 o 
  21   3   5      214.37      317.57     34.45 o 
  23   3   5      181.74      165.35     39.10 o 
  25   3   5       58.91       71.63     36.22 o 
  27   3   5      149.18      202.81     54.63 o 
 -34   4   5      575.35      823.45     69.25 o 
 -32   4   5      203.64      264.44     47.41 o 
 -30   4   5      142.38      182.43     64.04 o 
 -28   4   5      393.87      502.10     80.38 o 
 -26   4   5      734.51      656.56     38.62 o 
 -24   4   5      287.93      342.10     38.31 o 
 -22   4   5     2716.93     2506.35     68.49 o 
 -20   4   5     1432.28     1167.70     40.51 o 
 -18   4   5      913.13      986.40     41.13 o 
 -16   4   5      985.34     1154.08     24.29 o 
 -14   4   5     3192.96     3153.52     41.36 o 
 -12   4   5      966.97      934.80     21.27 o 
 -10   4   5     1259.03     1164.21     27.94 o 
  -8   4   5     2337.99     2505.59     42.02 o 
  -6   4   5    14100.05    13653.57    138.40 o 
  -4   4   5     8782.45     8727.63    101.30 o 
  -2   4   5     5488.29     6052.28     72.47 o 
   0   4   5     1117.82      937.91     28.37 o 
   2   4   5     4651.93     5146.93     78.27 o 
   4   4   5     1838.72     1993.38     35.11 o 
   6   4   5     1678.89     1879.24     31.17 o 
   8   4   5     3054.03     3574.58     60.06 o 
  10   4   5     2005.34     2190.69     47.00 o 
  12   4   5      823.60      809.90     49.31 o 
  14   4   5     1099.68     1041.45     56.79 o 
  16   4   5     2747.34     2936.90     86.47 o 
  18   4   5     1430.36     1363.81     96.15 o 
  20   4   5      108.56       65.12     26.50 o 
  22   4   5      316.73      330.42     37.00 o 
  24   4   5       18.88       -3.38     33.07 o 
  26   4   5      226.05      343.54    104.30 o 
 -33   5   5      703.46      587.05     64.39 o 
 -31   5   5      100.80      133.19     62.21 o 
 -29   5   5        2.72       17.80     42.48 o 
 -27   5   5      173.10      146.88     37.47 o 
 -25   5   5       47.31        9.01     28.93 o 
 -23   5   5      651.83      611.10     37.88 o 
 -21   5   5     2589.15     2463.09     61.00 o 
 -19   5   5     1797.66     1779.13     48.72 o 
 -17   5   5     5310.20     5637.53     78.50 o 
 -15   5   5      483.86      515.58     17.71 o 
 -13   5   5      494.61      447.23     23.34 o 
 -11   5   5     1273.71     1301.48     31.17 o 
  -9   5   5     6382.11     6795.48     89.72 o 
  -7   5   5    10249.73    10726.58    118.25 o 
  -5   5   5    21363.28    24132.31    201.64 o 
  -3   5   5     4750.27     5249.78     68.18 o 
  -1   5   5     1040.46     1009.35     27.95 o 
   1   5   5     6371.69     6901.11     78.80 o 
   3   5   5     1117.86     1197.58     24.74 o 
   5   5   5      825.45     1001.88     58.52 o 
   7   5   5      354.72      344.21     15.73 o 
   9   5   5      527.51      730.21     22.06 o 
  11   5   5     2310.52     2138.79     50.69 o 
  13   5   5     1670.63     1856.55     70.90 o 
  15   5   5      568.63      544.72     45.33 o 
  17   5   5      283.74      292.22     32.17 o 
  19   5   5     1048.04     1170.71     52.80 o 
  21   5   5      237.94      231.52     44.53 o 
  23   5   5       74.89       85.56     32.33 o 
  25   5   5       40.05      -22.55     32.77 o 
 -32   6   5      227.82      291.80     52.46 o 
 -30   6   5      209.42      237.38     47.31 o 
 -28   6   5       49.16       62.14     78.81 o 
 -26   6   5       63.20       66.85     32.05 o 
 -24   6   5       35.78       22.30     29.96 o 
 -22   6   5      231.14      184.99     35.24 o 
 -20   6   5     3293.34     3081.23    162.19 o 
 -18   6   5        4.99       28.82     14.57 o 
 -16   6   5     2468.46     2557.70     49.21 o 
 -14   6   5      403.73      431.69     21.02 o 
 -12   6   5      938.59      931.59     28.40 o 
 -10   6   5     1304.05     1389.81     34.37 o 
  -8   6   5     1722.85     1774.71     39.31 o 
  -6   6   5      631.20      567.77     23.89 o 
  -4   6   5      922.66     1026.04     28.55 o 
  -2   6   5       72.83       60.86     12.66 o 
   0   6   5     3428.09     3721.51     53.89 o 
   2   6   5     2817.09     3229.53     76.51 o 
   4   6   5     4749.40     5428.94     78.18 o 
   6   6   5      671.84      679.75     25.21 o 
   8   6   5     1765.57     1786.90     35.01 o 
  10   6   5     1856.60     1712.07     66.75 o 
  12   6   5      369.82      446.31     41.01 o 
  14   6   5      753.85      686.20     51.39 o 
  16   6   5      928.39      947.29     60.67 o 
  18   6   5     1680.74     1457.49     59.67 o 
  20   6   5       94.76      126.63     29.84 o 
  22   6   5       28.97       -3.42     25.55 o 
  24   6   5      262.99      300.52     41.20 o 
 -31   7   5       14.83       17.12     73.71 o 
 -29   7   5      136.14      195.07     44.78 o 
 -27   7   5       68.86      100.34     47.84 o 
 -25   7   5      245.81      313.12     75.93 o 
 -23   7   5      121.19      110.91     38.69 o 
 -21   7   5      376.54      344.78     41.35 o 
 -19   7   5      807.41      814.37     42.31 o 
 -17   7   5     1582.85     1635.58     65.93 o 
 -15   7   5      710.34      685.30     89.72 o 
 -13   7   5      441.50      553.90     27.99 o 
 -11   7   5      136.87       98.41     21.73 o 
  -9   7   5      139.64      115.36     16.64 o 
  -7   7   5     5195.84     5284.50     77.59 o 
  -5   7   5      293.99      367.73     19.80 o 
  -3   7   5      299.49      235.12     17.94 o 
  -1   7   5      787.91      724.32     23.29 o 
   1   7   5     1124.34     1315.24     32.09 o 
   3   7   5      384.39      383.16     43.73 o 
   5   7   5      923.09     1004.79     31.87 o 
   7   7   5      652.67      773.04     91.75 o 
   9   7   5      102.86       75.33     26.56 o 
  11   7   5      455.20      369.99     40.76 o 
  13   7   5        1.63       -5.24     24.74 o 
  15   7   5      518.11      444.19     47.89 o 
  17   7   5      225.93      168.08     56.20 o 
  19   7   5      718.25      671.35     46.48 o 
  21   7   5       65.77       92.80     30.41 o 
  23   7   5      309.74      297.40     42.99 o 
 -30   8   5      169.45       67.18     58.55 o 
 -28   8   5       30.87       62.66     36.65 o 
 -26   8   5       10.19       -0.07     31.50 o 
 -24   8   5      136.39      125.66     36.86 o 
 -22   8   5       58.51       33.68     29.83 o 
 -20   8   5      110.25       91.10     27.57 o 
 -18   8   5      571.46      616.55     39.39 o 
 -16   8   5      108.92       61.24     22.24 o 
 -14   8   5      562.56      609.65     49.49 o 
 -12   8   5      180.03      143.53     18.01 o 
 -10   8   5      158.95      183.47     19.51 o 
  -8   8   5      569.52      652.40     46.22 o 
  -6   8   5       74.08      133.75     29.13 o 
  -4   8   5      419.88      445.99     24.13 o 
  -2   8   5      563.58      735.86     30.18 o 
   0   8   5      520.56      534.13     22.69 o 
   2   8   5      645.15      611.52     25.60 o 
   4   8   5      303.13      270.11     32.23 o 
   6   8   5       24.30       28.51     23.15 o 
   8   8   5       15.47      -12.19     24.83 o 
  10   8   5       38.95      -28.87     23.84 o 
  12   8   5      189.05      117.36     42.61 o 
  14   8   5     1177.51     1011.86     94.36 o 
  16   8   5      207.57      232.74     43.53 o 
  18   8   5      276.00      320.62    117.89 o 
  20   8   5      221.40      252.48     37.75 o 
  22   8   5       24.78       95.54     32.82 o 
 -29   9   5       67.53       47.84     58.81 o 
 -27   9   5       96.12       71.37     38.81 o 
 -25   9   5      144.82      157.55     40.49 o 
 -23   9   5       89.07       63.72     48.62 o 
 -21   9   5      404.77      443.88     38.04 o 
 -19   9   5       17.11       34.20     22.78 o 
 -17   9   5       99.45      114.91     41.38 o 
 -15   9   5      787.75      748.42     42.07 o 
 -13   9   5     2408.06     2692.23     77.42 o 
 -11   9   5      916.25      871.04     33.85 o 
  -9   9   5      157.64      109.48     18.94 o 
  -7   9   5       14.22       22.32     16.70 o 
  -5   9   5     3211.53     3394.65    100.59 o 
  -3   9   5      143.42      120.55     18.86 o 
  -1   9   5     1663.92     1912.28     41.98 o 
   1   9   5      140.86      125.41     21.81 o 
   3   9   5      374.89      413.62     38.78 o 
   5   9   5      857.17      880.10     54.15 o 
   7   9   5     1772.06     1676.46    158.80 o 
   9   9   5      349.49      509.33    153.83 o 
  11   9   5      305.44      318.82     43.78 o 
  13   9   5     1304.21     1165.03    104.03 o 
  15   9   5     1130.37      988.19     99.46 o 
  17   9   5      571.71      476.29     56.53 o 
  19   9   5       26.03       43.51     70.71 o 
  21   9   5       32.19       61.20     33.23 o 
 -26  10   5       40.70       27.45     52.54 o 
 -24  10   5        8.09        8.49     34.63 o 
 -22  10   5      303.73      295.30     36.25 o 
 -20  10   5      143.16      175.49     32.74 o 
 -18  10   5       65.17       75.67     25.91 o 
 -16  10   5     2200.92     2081.49     68.11 o 
 -14  10   5      615.20      627.31     40.73 o 
 -12  10   5      672.63      685.03     51.92 o 
 -10  10   5      238.22      174.80     22.57 o 
  -8  10   5      435.97      452.03     29.36 o 
  -6  10   5      556.22      582.43     36.89 o 
  -4  10   5      225.24      254.33     23.75 o 
  -2  10   5     1191.48     1177.26     35.33 o 
   0  10   5     2473.95     2440.92     64.03 o 
   2  10   5     4097.07     3895.43     88.91 o 
   4  10   5     1342.52     1406.90     77.90 o 
   6  10   5      219.36      255.00     55.15 o 
   8  10   5      119.97      157.33     37.51 o 
  10  10   5      108.90       58.99     34.18 o 
  12  10   5      133.78       99.57     38.73 o 
  14  10   5      214.87      172.04     42.57 o 
  16  10   5       11.25      -13.82     34.47 o 
  18  10   5      119.71      131.04    101.68 o 
  20  10   5       65.39      -30.12     36.99 o 
 -25  11   5      262.33      288.06     79.99 o 
 -23  11   5       93.70       28.49     60.12 o 
 -21  11   5        0.77       15.47     25.54 o 
 -19  11   5       48.49        8.76     24.91 o 
 -17  11   5      249.74      262.04     34.52 o 
 -15  11   5      373.62      328.81     43.63 o 
 -13  11   5     1257.32     1079.91     52.20 o 
 -11  11   5      192.55      182.76     29.77 o 
  -9  11   5     1103.53     1031.62     41.65 o 
  -7  11   5       42.73       34.47     24.39 o 
  -5  11   5     1175.61     1227.13     59.12 o 
  -3  11   5      294.03      287.16     26.83 o 
  -1  11   5       55.22       74.66     21.11 o 
   1  11   5     2349.08     2326.74     70.31 o 
   3  11   5      860.57      895.19     49.17 o 
   5  11   5      200.00      293.61     41.38 o 
   7  11   5      464.93      458.69    100.24 o 
   9  11   5      553.16      588.15     76.72 o 
  11  11   5      569.03      617.45     58.45 o 
  13  11   5      599.66      764.33     66.35 o 
  15  11   5       37.23       74.01     39.63 o 
  17  11   5       39.43       52.84     56.72 o 
 -22  12   5      136.50      153.70     64.04 o 
 -20  12   5       70.39      215.13     70.31 o 
 -18  12   5        1.19       19.74     28.44 o 
 -16  12   5      256.63      146.07     52.42 o 
 -14  12   5       91.89       65.32     27.66 o 
 -12  12   5      174.10      166.62     31.38 o 
 -10  12   5      540.03      597.03     43.68 o 
  -8  12   5      724.65      788.96     45.34 o 
  -6  12   5      556.22      626.65     42.27 o 
  -4  12   5      111.70      120.34     29.40 o 
  -2  12   5       84.94       59.98     25.60 o 
   0  12   5        1.61        8.38     38.39 o 
   2  12   5      291.85      206.36     32.66 o 
   4  12   5      339.58      371.12     44.37 o 
   6  12   5       16.74       31.32     33.35 o 
   8  12   5       11.59        1.16     31.99 o 
  10  12   5       29.69       47.01     36.29 o 
  12  12   5       49.11       57.89     38.71 o 
  14  12   5       26.30       82.52     72.28 o 
  16  12   5      129.24       72.26     46.26 o 
 -21  13   5       31.77      106.13     65.09 o 
 -19  13   5       49.65        9.41     57.51 o 
 -17  13   5       14.04      -13.33     49.93 o 
 -15  13   5       34.33       63.16     30.23 o 
 -13  13   5      317.95      371.63     39.80 o 
 -11  13   5       24.27       50.92     28.48 o 
  -9  13   5       85.90       55.45     35.00 o 
  -7  13   5       12.52       31.44     33.17 o 
  -5  13   5       85.24       77.00     27.91 o 
  -3  13   5      426.41      433.80     41.19 o 
  -1  13   5      380.22      426.43     78.03 o 
   1  13   5      340.92      469.08     53.36 o 
   3  13   5       10.07       44.45     27.87 o 
   5  13   5       57.23       43.60     28.88 o 
   7  13   5       22.60       37.83     60.77 o 
   9  13   5       32.73       36.51     34.80 o 
  11  13   5       42.46       34.27     58.42 o 
  13  13   5       91.07       64.74     50.32 o 
 -16  14   5      205.45      294.59     76.85 o 
 -14  14   5       67.08       36.33     57.51 o 
 -12  14   5       69.61       79.11     32.07 o 
 -10  14   5      102.79       77.00     53.98 o 
  -8  14   5      498.86      680.10     60.43 o 
  -6  14   5       31.17       15.61     34.36 o 
  -4  14   5      199.20      201.34     36.63 o 
  -2  14   5      174.57      170.98     43.55 o 
   0  14   5      212.42      154.85     59.08 o 
   2  14   5       79.68       58.37     40.01 o 
   4  14   5        0.81      -18.86     41.82 o 
   6  14   5       14.28       37.44     39.78 o 
   8  14   5       13.50       60.81     34.53 o 
  10  14   5       69.07       47.07     42.50 o 
  -9  15   5       91.30       77.89     40.56 o 
  -7  15   5      264.60      329.31     52.64 o 
  -5  15   5       64.50      121.12     43.92 o 
  -3  15   5       92.36       65.88     41.27 o 
  -1  15   5      179.08      203.23     49.69 o 
   1  15   5      382.21      426.27     58.96 o 
   3  15   5       16.88       41.55     43.53 o 
 -34   0   6       75.54       87.97     75.54 o 
 -32   0   6      415.37      414.24     48.67 o 
 -30   0   6      165.93      252.73     39.45 o 
 -28   0   6      139.89      146.67     32.79 o 
 -26   0   6       11.05        1.65     24.45 o 
 -24   0   6      585.26      707.13     44.86 o 
 -22   0   6     2078.58     2264.66     70.82 o 
 -20   0   6      168.25      192.82     25.64 o 
 -18   0   6      148.79      100.82     23.66 o 
 -16   0   6     3026.25     3197.39     71.88 o 
 -14   0   6     4705.34     4675.33     86.53 o 
 -12   0   6      171.03       87.21     15.47 o 
 -10   0   6     1843.06     1686.26     40.67 o 
  -8   0   6      972.68     1172.38     39.93 o 
  -6   0   6     6138.86     7460.70    154.22 o 
  -4   0   6      312.12      647.51     24.16 o 
  -2   0   6    62730.50    60400.29    669.97 o 
   0   0   6      404.62      144.96     11.52 o 
   2   0   6        3.11       26.40     18.04 o 
   4   0   6     4383.45     4487.35    113.71 o 
   6   0   6     8366.93     9617.43    147.44 o 
   8   0   6     1736.22     1885.03    112.01 o 
  10   0   6      727.02      590.91     33.40 o 
  12   0   6     2302.59     2810.61    148.86 o 
  14   0   6     2195.25     2394.80     71.75 o 
  16   0   6      388.04      264.17     32.95 o 
  18   0   6     1288.35     1261.49     86.78 o 
  20   0   6      366.06      547.88     70.58 o 
  22   0   6      225.22      238.65     57.77 o 
  24   0   6        0.82      -35.55     41.82 o 
  26   0   6      143.56      177.49     62.47 o 
 -35   1   6      352.49      386.13     55.58 o 
 -33   1   6       30.27       20.00     27.40 o 
 -31   1   6      305.44      356.62     31.71 o 
 -29   1   6       36.84        8.93     18.81 o 
 -27   1   6      694.89      634.46     33.85 o 
 -25   1   6      770.40      562.58     30.55 o 
 -23   1   6       14.21       16.83     14.41 o 
 -21   1   6      983.93     1091.48     42.35 o 
 -19   1   6      278.57      411.10     24.25 o 
 -17   1   6     2586.91     2741.45     54.10 o 
 -15   1   6      121.29       99.69     11.94 o 
 -13   1   6    51836.38    55440.23    474.01 o 
 -11   1   6     7666.10     7171.03     70.67 o 
  -9   1   6      876.56      878.53     17.93 o 
  -7   1   6      623.61      521.67     16.64 o 
  -5   1   6     4862.48     4846.54    105.02 o 
  -3   1   6       98.25       79.07      9.77 o 
  -1   1   6      593.57      738.65     14.27 o 
   1   1   6    56497.14    62808.02    527.30 o 
   3   1   6    41346.30    44365.50    439.29 o 
   5   1   6     3932.40     4383.76     66.46 o 
   7   1   6     2265.91     2305.72     46.97 o 
   9   1   6      570.36      464.16     27.88 o 
  11   1   6     1534.59     1478.65     36.90 o 
  13   1   6      147.93      173.93     21.05 o 
  15   1   6      205.34      120.13     18.32 o 
  17   1   6      109.74       68.72     22.56 o 
  19   1   6      239.75      276.94     39.24 o 
  21   1   6     1583.77     1728.56     94.76 o 
  23   1   6       63.57       57.39     52.67 o 
  25   1   6       17.43       37.42     34.12 o 
 -34   2   6       20.21       10.92     29.18 o 
 -32   2   6       42.43       15.51     28.20 o 
 -30   2   6      319.39      317.52     29.94 o 
 -28   2   6      253.34      325.49     32.30 o 
 -26   2   6     2011.86     2139.06     61.52 o 
 -24   2   6        5.46       54.96     24.41 o 
 -22   2   6     3082.53     3120.38     67.42 o 
 -20   2   6       66.49       41.72     15.37 o 
 -18   2   6      582.00      611.40     29.39 o 
 -16   2   6     4262.86     4855.79     74.97 o 
 -14   2   6     2899.67     2867.02     44.98 o 
 -12   2   6     7503.49     8635.84     92.99 o 
 -10   2   6     3348.02     4212.49     45.71 o 
  -8   2   6      658.88      630.55     16.74 o 
  -6   2   6     9993.85     9700.12     98.48 o 
  -4   2   6      761.57      822.73     16.15 o 
  -2   2   6     2194.63     2209.13     24.68 o 
   0   2   6     1914.78     1325.83     22.65 o 
   2   2   6     2859.64     3047.50     45.27 o 
   4   2   6      917.05     1052.50     44.58 o 
   6   2   6      518.53      403.49     38.53 o 
   8   2   6      182.39      174.22     16.74 o 
  10   2   6      997.23      921.07     36.00 o 
  12   2   6      523.21      472.49     25.62 o 
  14   2   6      947.27     1109.56     63.04 o 
  16   2   6     1164.41     1006.09     45.19 o 
  18   2   6      700.34      651.46     40.42 o 
  20   2   6       99.95      140.63     36.86 o 
  22   2   6      428.94      562.10     52.87 o 
  24   2   6      438.70      440.74     51.37 o 
  26   2   6      116.03      160.15     56.59 o 
 -33   3   6      511.85      487.75     44.60 o 
 -31   3   6      390.98      475.36     51.99 o 
 -29   3   6       17.31      -15.29     27.79 o 
 -27   3   6      164.31      178.01     32.65 o 
 -25   3   6       83.92      169.00     25.18 o 
 -23   3   6      960.78      944.50     40.58 o 
 -21   3   6     2777.93     2976.03     91.42 o 
 -19   3   6      782.93      852.31     25.16 o 
 -17   3   6      969.55      923.01     24.42 o 
 -15   3   6      820.74      801.58     20.31 o 
 -13   3   6     2321.06     2600.75     35.52 o 
 -11   3   6     4186.07     3799.95     43.42 o 
  -9   3   6      574.07      474.05     24.00 o 
  -7   3   6     5733.28     4703.01     69.88 o 
  -5   3   6     3872.53     3868.15     53.88 o 
  -3   3   6      924.23     1270.73     20.59 o 
  -1   3   6     4009.90     3877.98     53.16 o 
   1   3   6      824.07     1192.46     32.20 o 
   3   3   6     1452.30     1662.21     36.39 o 
   5   3   6      529.74      639.17     24.28 o 
   7   3   6      573.28      611.60     24.94 o 
   9   3   6      304.75      338.85     25.90 o 
  11   3   6      706.64      676.71     37.70 o 
  13   3   6      532.88      585.89     68.42 o 
  15   3   6       40.41       85.62     17.65 o 
  17   3   6       45.02       32.27     22.63 o 
  19   3   6       47.59       37.86     23.05 o 
  21   3   6      197.19      169.75     38.07 o 
  23   3   6      111.47       28.37     34.47 o 
  25   3   6       30.68       33.31     33.22 o 
 -34   4   6       86.06      128.01     44.34 o 
 -32   4   6      103.10       55.53     38.03 o 
 -30   4   6       31.92      -23.62     31.05 o 
 -28   4   6      110.29      103.84     33.62 o 
 -26   4   6      598.17      595.43     49.47 o 
 -24   4   6      791.24      715.74     36.82 o 
 -22   4   6     5873.78     5458.36    116.18 o 
 -20   4   6     8638.92     8718.40    149.19 o 
 -18   4   6     5657.45     5845.21     73.14 o 
 -16   4   6      316.20      369.33     23.04 o 
 -14   4   6      988.30     1087.31     22.67 o 
 -12   4   6      306.70      302.83     11.79 o 
 -10   4   6     1624.33     1842.61     36.76 o 
  -8   4   6     1830.68     1659.59     34.56 o 
  -6   4   6     7146.96     8314.48     89.32 o 
  -4   4   6      431.80      475.94     20.56 o 
  -2   4   6    12266.25    13216.64    135.04 o 
   0   4   6     2064.04     1834.66     41.47 o 
   2   4   6     2771.66     2609.94     60.95 o 
   4   4   6     2330.76     2296.78     61.47 o 
   6   4   6     4774.62     5173.15    104.01 o 
   8   4   6       84.00       64.57     10.56 o 
  10   4   6      283.05      243.58     19.62 o 
  12   4   6      149.52      159.98     19.54 o 
  14   4   6     1036.03      912.11     88.22 o 
  16   4   6     2515.14     2600.46     71.46 o 
  18   4   6      153.62      208.11     30.09 o 
  20   4   6       11.02        2.24     23.31 o 
  22   4   6      223.52      229.79     42.85 o 
  24   4   6       83.66       82.65     36.88 o 
 -33   5   6      592.83      792.58    152.13 o 
 -31   5   6      599.27      701.72     62.70 o 
 -29   5   6      248.30      159.08     40.10 o 
 -27   5   6      135.35      152.82     64.96 o 
 -25   5   6       59.68       23.20     29.57 o 
 -23   5   6      624.20      698.42    129.13 o 
 -21   5   6     1052.57     1038.17     57.73 o 
 -19   5   6      580.52      587.38     29.50 o 
 -17   5   6     1779.96     1763.25     41.89 o 
 -15   5   6     1109.23     1196.99     25.57 o 
 -13   5   6      515.52      487.22     16.26 o 
 -11   5   6      693.84      581.56     22.81 o 
  -9   5   6       80.73       67.81     12.17 o 
  -7   5   6     6378.37     7272.42     90.28 o 
  -5   5   6     8111.00     9282.00    102.39 o 
  -3   5   6     3450.56     3830.15     56.76 o 
  -1   5   6      463.24      686.08     22.38 o 
   1   5   6     6461.19     6822.14     99.67 o 
   3   5   6      256.73      294.06     21.72 o 
   5   5   6     1248.13     1450.73     56.98 o 
   7   5   6     6470.31     6168.38     72.93 o 
   9   5   6      280.72      321.62     21.66 o 
  11   5   6     1479.77     1004.85     54.01 o 
  13   5   6      271.19      217.36     34.81 o 
  15   5   6     2227.79     2325.10    123.90 o 
  17   5   6       92.99      123.26     27.34 o 
  19   5   6      540.56      462.44     57.17 o 
  21   5   6      264.84      302.66     38.02 o 
  23   5   6      150.19      224.48     83.65 o 
 -32   6   6      205.99      278.12     52.24 o 
 -30   6   6       67.26      129.05     41.13 o 
 -28   6   6      261.67      308.41     46.38 o 
 -26   6   6      190.20      243.80     67.83 o 
 -24   6   6       22.60       60.02     32.06 o 
 -22   6   6      321.31      404.52     43.75 o 
 -20   6   6    11133.93    10551.29    158.44 o 
 -18   6   6     2282.20     2233.02     62.47 o 
 -16   6   6     1153.56     1171.61     27.04 o 
 -14   6   6     1191.90     1198.24     32.54 o 
 -12   6   6      221.98      174.44     16.53 o 
 -10   6   6     1751.67     1815.97     41.99 o 
  -8   6   6     1292.81     1433.04     36.14 o 
  -6   6   6     1495.72     1917.85     37.71 o 
  -4   6   6     4894.21     5423.32     73.44 o 
  -2   6   6     6227.84     6495.75     85.54 o 
   0   6   6     4848.91     4947.81     64.24 o 
   2   6   6      936.82      731.77     47.16 o 
   4   6   6     1173.63      974.93     44.39 o 
   6   6   6      843.01     1011.95     48.49 o 
   8   6   6       29.42       35.30     24.01 o 
  10   6   6      498.08      505.24     42.42 o 
  12   6   6      179.16      154.75     33.56 o 
  14   6   6      338.62      375.37     42.75 o 
  16   6   6      804.83      775.22     55.96 o 
  18   6   6      995.98     1139.67     55.21 o 
  20   6   6      398.65      377.90     39.62 o 
  22   6   6       56.30       25.35     30.01 o 
  24   6   6      225.82      333.84     51.18 o 
 -31   7   6      953.41     1092.70     86.13 o 
 -29   7   6       70.14       74.19     37.89 o 
 -27   7   6      206.36      182.48     41.29 o 
 -25   7   6      312.15      306.00     43.80 o 
 -23   7   6      405.92      484.82     50.97 o 
 -21   7   6      343.36      269.91     31.49 o 
 -19   7   6     1024.39     1087.63    107.44 o 
 -17   7   6      414.29      349.64     32.06 o 
 -15   7   6     1284.82     1268.24     37.09 o 
 -13   7   6      388.12      389.48     23.05 o 
 -11   7   6      224.95      272.38     20.55 o 
  -9   7   6      598.48      795.48     47.73 o 
  -7   7   6      590.79      709.66     29.13 o 
  -5   7   6      178.19      190.89     17.15 o 
  -3   7   6       95.51       91.21     14.64 o 
  -1   7   6     2485.95     2614.22     42.55 o 
   1   7   6     2492.73     2655.00     50.68 o 
   3   7   6       26.33       25.16     19.12 o 
   5   7   6      320.21      326.90     33.53 o 
   7   7   6     2048.39     1886.74    132.13 o 
   9   7   6       64.47       32.00     26.54 o 
  11   7   6      258.92      196.17     36.68 o 
  13   7   6      632.02      572.38     50.04 o 
  15   7   6      975.42      935.78     83.78 o 
  17   7   6       98.82      115.34     37.36 o 
  19   7   6      269.91      211.98     41.90 o 
  21   7   6       39.53       15.59     29.27 o 
  23   7   6       22.46       -5.24     31.14 o 
 -30   8   6       90.42       86.30     44.13 o 
 -28   8   6       94.19       17.12     34.52 o 
 -26   8   6       42.16       74.97     37.92 o 
 -24   8   6      140.38       96.96     35.21 o 
 -22   8   6      314.75      300.52     33.51 o 
 -20   8   6      197.95      203.48     29.37 o 
 -18   8   6       35.01       46.00     22.17 o 
 -16   8   6     2027.70     2035.40     62.41 o 
 -14   8   6      260.39      231.65     35.06 o 
 -12   8   6       68.08       38.33     28.75 o 
 -10   8   6      890.37      840.59     40.17 o 
  -8   8   6     1333.10     1397.04     41.18 o 
  -6   8   6      220.52      191.74     23.71 o 
  -4   8   6      632.41      475.79     37.03 o 
  -2   8   6      848.73      836.89     26.84 o 
   0   8   6      626.08      525.06     28.07 o 
   2   8   6      416.30      440.29     31.16 o 
   4   8   6      411.92      244.52     38.82 o 
   6   8   6     1788.34     1833.09     71.51 o 
   8   8   6      437.06      274.18     37.90 o 
  10   8   6       77.60       59.23     52.28 o 
  12   8   6      445.67      305.26     66.52 o 
  14   8   6      193.85      124.48     35.91 o 
  16   8   6      279.91      304.08     46.27 o 
  18   8   6       80.61      103.68     39.46 o 
  20   8   6       44.74       40.19     29.64 o 
  22   8   6      354.84      354.58     44.08 o 
 -29   9   6       57.97       73.97     65.09 o 
 -27   9   6        6.56        8.73     35.27 o 
 -25   9   6      124.65      127.70     42.48 o 
 -23   9   6      140.87      182.77     40.56 o 
 -21   9   6       22.76       -5.84     22.01 o 
 -19   9   6      211.93      210.32     42.04 o 
 -17   9   6      265.05      335.32     38.13 o 
 -15   9   6      798.01      739.41     42.88 o 
 -13   9   6      688.58      551.94     37.35 o 
 -11   9   6       55.99       31.81     16.61 o 
  -9   9   6      727.02      686.33     32.56 o 
  -7   9   6      497.63      530.02     34.62 o 
  -5   9   6     1966.22     1818.62     46.04 o 
  -3   9   6      445.57      595.09     25.63 o 
  -1   9   6      223.68      252.03     23.70 o 
   1   9   6      896.95      740.07     34.92 o 
   3   9   6      993.87     1052.59    129.78 o 
   5   9   6      444.76      349.18     40.06 o 
   7   9   6      832.15      711.25     52.11 o 
   9   9   6      124.94      101.44     33.40 o 
  11   9   6      285.73      302.06     45.04 o 
  13   9   6      380.90      472.81     51.58 o 
  15   9   6        0.49        9.61     31.20 o 
  17   9   6       23.37       26.60     37.66 o 
  19   9   6      498.18      478.66     63.13 o 
 -28  10   6       23.20      -12.55     50.45 o 
 -26  10   6        2.53        8.77     36.03 o 
 -24  10   6      388.30      356.58     51.43 o 
 -22  10   6      149.41      185.55     36.36 o 
 -20  10   6       94.42       73.97     26.87 o 
 -18  10   6      171.12      227.38     32.40 o 
 -16  10   6      938.92      895.40     80.99 o 
 -14  10   6     1946.47     1784.90     62.98 o 
 -12  10   6        9.62       43.47     41.18 o 
 -10  10   6        6.46       -2.66     16.56 o 
  -8  10   6      597.56      506.85     35.44 o 
  -6  10   6     3295.96     3296.13     80.55 o 
  -4  10   6      364.32      362.87     26.64 o 
  -2  10   6     2488.60     2449.19     59.01 o 
   0  10   6     4074.49     3854.07     76.40 o 
   2  10   6      540.34      730.18     43.38 o 
   4  10   6      291.19      162.48     34.10 o 
   6  10   6      277.27      334.37     42.83 o 
   8  10   6      739.06      700.71    144.42 o 
  10  10   6       99.73      103.64     35.67 o 
  12  10   6      458.90      427.43     50.84 o 
  14  10   6      842.37      846.67     91.75 o 
  16  10   6      394.31      350.63     69.14 o 
  18  10   6      303.55      317.28     64.04 o 
 -25  11   6      199.70      138.28     67.18 o 
 -23  11   6       90.31      117.23     33.05 o 
 -21  11   6      115.21      138.52     32.59 o 
 -19  11   6       33.38       32.56     26.19 o 
 -17  11   6      107.81      115.97     32.80 o 
 -15  11   6      560.78      598.14     88.64 o 
 -13  11   6      673.86      712.84     45.85 o 
 -11  11   6       41.95       36.06     28.04 o 
  -9  11   6      245.71      329.89     48.30 o 
  -7  11   6      789.83      808.16     66.09 o 
  -5  11   6      999.75      965.08     70.05 o 
  -3  11   6       95.65      137.16     29.48 o 
  -1  11   6       58.79       78.72     21.73 o 
   1  11   6     2124.94     1902.95    100.92 o 
   3  11   6      253.78      331.60     59.31 o 
   5  11   6       61.52      145.08     34.90 o 
   7  11   6      246.04      300.12     44.16 o 
   9  11   6      188.53      117.41     37.51 o 
  11  11   6      468.35      461.74     93.84 o 
  13  11   6       48.10       51.84     37.66 o 
  15  11   6       13.47       21.01     39.18 o 
  17  11   6      219.98      242.12     65.22 o 
 -24  12   6       45.51      124.95     65.09 o 
 -22  12   6      347.01      350.53     83.91 o 
 -20  12   6       11.02        8.39     28.27 o 
 -18  12   6      179.16      207.49     35.25 o 
 -16  12   6      380.00      360.71     48.61 o 
 -14  12   6     1165.99     1230.01     58.40 o 
 -12  12   6       49.13       72.95     27.56 o 
 -10  12   6      125.30      126.36     36.38 o 
  -8  12   6      143.77      167.71     30.26 o 
  -6  12   6      979.95     1059.69     52.64 o 
  -4  12   6      289.96      393.22     38.63 o 
  -2  12   6      248.23      217.89     34.38 o 
   0  12   6       69.83       34.41     31.92 o 
   2  12   6      506.31      478.33     58.65 o 
   4  12   6      244.73      214.55     35.59 o 
   6  12   6       62.31       80.17     52.02 o 
   8  12   6       70.91       70.63     35.42 o 
  10  12   6      178.32      177.25     44.91 o 
  12  12   6      142.19      265.60     51.51 o 
  14  12   6      136.03      168.89     46.96 o 
 -21  13   6      227.83      140.11     72.14 o 
 -19  13   6      108.44      171.21     75.28 o 
 -17  13   6       47.49       25.50     29.83 o 
 -15  13   6       28.56       40.68     29.30 o 
 -13  13   6      249.02      322.60     40.10 o 
 -11  13   6        1.69        3.48     42.35 o 
  -9  13   6      233.40      218.42     42.21 o 
  -7  13   6      416.35      423.80     40.76 o 
  -5  13   6      147.63      124.04     31.42 o 
  -3  13   6       63.53       89.52     30.34 o 
  -1  13   6       15.02       34.63     42.22 o 
   1  13   6       96.39      120.23     40.99 o 
   3  13   6       25.40       22.97     35.58 o 
   5  13   6       80.15       33.31     37.64 o 
   7  13   6       17.90      -18.50     31.93 o 
   9  13   6       73.30      118.58     61.30 o 
  11  13   6      101.92       84.36     68.09 o 
 -16  14   6      244.42      233.42     73.97 o 
 -14  14   6      524.14      660.63     51.40 o 
 -12  14   6      135.88      148.11     42.65 o 
 -10  14   6      239.38      334.60     50.54 o 
  -8  14   6      225.93      385.34     52.91 o 
  -6  14   6       77.50       85.07     71.88 o 
  -4  14   6      245.37      305.62     40.43 o 
  -2  14   6       32.36       75.08     40.14 o 
   0  14   6      424.21      515.39    161.93 o 
   2  14   6       17.51       22.97     37.52 o 
   4  14   6       35.90       12.20     40.58 o 
   6  14   6      110.01      138.15     47.50 o 
   8  14   6       46.84      -35.30     40.29 o 
 -11  15   6       33.37       80.54     41.62 o 
  -9  15   6      119.27      175.10     48.10 o 
  -7  15   6      177.90      148.86     51.76 o 
  -5  15   6       77.33       48.13     42.55 o 
  -3  15   6      391.36      494.62     59.76 o 
  -1  15   6       61.46       90.65     44.33 o 
   1  15   6       71.25      141.91     47.78 o 
 -34   0   7      105.41      142.20     61.69 o 
 -32   0   7       98.81      159.13     38.74 o 
 -30   0   7       14.99       -6.13     88.09 o 
 -28   0   7       41.44        2.74     24.23 o 
 -26   0   7      795.11     1040.82     55.34 o 
 -24   0   7        7.27       56.36     23.54 o 
 -22   0   7        0.00        4.93     18.97 o 
 -20   0   7       16.82       88.62     20.98 o 
 -18   0   7      618.56      666.63     35.87 o 
 -16   0   7     4211.55     4275.70     85.25 o 
 -14   0   7       59.19       72.23     18.69 o 
 -12   0   7      799.31     1156.80     38.27 o 
 -10   0   7     1031.94      891.31     25.44 o 
  -8   0   7     4391.72     4358.48    108.74 o 
  -6   0   7    10000.47     9777.78    140.18 o 
  -4   0   7       16.46       49.97     10.42 o 
  -2   0   7     8831.43     9043.36    126.32 o 
   0   0   7    11250.29    11046.43    189.78 o 
   2   0   7     5239.58     5809.48    138.54 o 
   4   0   7    12473.24    11927.40    243.62 o 
   6   0   7      254.23      270.02     23.15 o 
   8   0   7      286.24      355.50     47.05 o 
  10   0   7      767.05      636.37     67.83 o 
  12   0   7     1243.48     1163.80     50.05 o 
  14   0   7     6848.31     6845.03    136.09 o 
  16   0   7     1233.93     1474.26     92.79 o 
  18   0   7      410.82      540.56     67.96 o 
  20   0   7      275.18      361.51     62.21 o 
  22   0   7      502.90      852.14     90.97 o 
  24   0   7      396.55      368.83     72.67 o 
 -35   1   7       83.15      158.01     36.91 o 
 -33   1   7        1.36      -21.30     25.07 o 
 -31   1   7       18.95        9.28     19.75 o 
 -29   1   7      378.09      399.13     30.38 o 
 -27   1   7      754.87      777.47     36.32 o 
 -25   1   7      394.01      368.91     25.98 o 
 -23   1   7      168.11      164.46     19.69 o 
 -21   1   7      495.83      489.07     24.97 o 
 -19   1   7       31.39       24.89     13.87 o 
 -17   1   7    13100.50    13677.80    142.41 o 
 -15   1   7     4023.94     3628.79     52.93 o 
 -13   1   7     7485.17     8280.93     82.16 o 
 -11   1   7     3084.64     3064.69     42.00 o 
  -9   1   7      562.99      537.77     19.92 o 
  -7   1   7     3320.69     3595.58     42.15 o 
  -5   1   7      551.97     1035.83     21.68 o 
  -3   1   7     6583.56     6983.01    155.15 o 
  -1   1   7     3322.71     5206.94     49.30 o 
   1   1   7    27440.36    31165.67    276.13 o 
   3   1   7      473.55      528.12     36.57 o 
   5   1   7      475.79      602.94     25.40 o 
   7   1   7     4222.45     4221.75     91.80 o 
   9   1   7     1856.45     2203.63     44.24 o 
  11   1   7     1423.22     1334.33     41.73 o 
  13   1   7      225.45      235.10     21.45 o 
  15   1   7      110.03       93.52     24.69 o 
  17   1   7       47.89       46.14     22.41 o 
  19   1   7      702.21      728.22     55.35 o 
  21   1   7       38.64       32.10     29.94 o 
  23   1   7      333.99      375.82     49.90 o 
  25   1   7      334.81      300.14     50.19 o 
 -34   2   7        1.91       -6.09     27.27 o 
 -32   2   7       12.37      -18.75     25.29 o 
 -30   2   7       40.69       90.90     39.32 o 
 -28   2   7       49.33       91.39     21.03 o 
 -26   2   7      609.77      654.03     37.32 o 
 -24   2   7      195.45      183.53     23.99 o 
 -22   2   7     1974.93     2049.95     53.76 o 
 -20   2   7     1902.41     1742.52     68.28 o 
 -18   2   7      338.65      315.29     22.31 o 
 -16   2   7      508.47      702.60     26.63 o 
 -14   2   7     3659.59     3938.37     54.83 o 
 -12   2   7     3262.10     3904.33     42.03 o 
 -10   2   7      373.46      482.79     17.04 o 
  -8   2   7     3398.96     3251.33     45.94 o 
  -6   2   7     4867.94     4196.44     53.46 o 
  -4   2   7     5251.76     4408.81     47.22 o 
  -2   2   7     1549.84     1731.48     50.07 o 
   0   2   7     5404.43     5229.91     62.13 o 
   2   2   7     2274.25     2784.93     55.99 o 
   4   2   7     6151.16     6207.49    135.63 o 
   6   2   7     1115.73     1332.43     36.11 o 
   8   2   7      516.04      350.40     22.64 o 
  10   2   7      259.87      219.23     20.47 o 
  12   2   7      232.67      165.52     18.65 o 
  14   2   7     1239.38     1549.45     61.71 o 
  16   2   7       24.33        7.87     19.90 o 
  18   2   7      122.92      192.85     29.62 o 
  20   2   7       36.16       44.81     30.03 o 
  22   2   7      200.56      220.74     56.33 o 
  24   2   7      293.55      335.05     62.21 o 
 -35   3   7       93.21       11.95     48.47 o 
 -33   3   7       53.12        2.35     32.10 o 
 -31   3   7       83.49       44.86     32.82 o 
 -29   3   7      110.29      123.16     38.16 o 
 -27   3   7       55.75      114.62     34.10 o 
 -25   3   7      221.44      181.32     24.76 o 
 -23   3   7     3931.59     4034.66     79.74 o 
 -21   3   7     3325.75     3353.76     53.85 o 
 -19   3   7      348.37      315.27     18.11 o 
 -17   3   7     2406.03     2216.03     35.76 o 
 -15   3   7     1668.92     1831.63     30.31 o 
 -13   3   7      481.21      440.44     16.57 o 
 -11   3   7      546.92      699.56     26.00 o 
  -9   3   7      683.60      572.31     32.82 o 
  -7   3   7     2357.50     2963.08     44.07 o 
  -5   3   7      249.88      318.75     11.52 o 
  -3   3   7     1136.69     1469.91     42.49 o 
  -1   3   7     1322.24      899.96     24.62 o 
   1   3   7     1355.84     1101.57     32.43 o 
   3   3   7     2426.06     2191.12     60.22 o 
   5   3   7       41.46       64.73     13.14 o 
   7   3   7      767.79      894.51     31.07 o 
   9   3   7      160.48      236.10     21.15 o 
  11   3   7     2266.04     2290.04     54.46 o 
  13   3   7      927.46      985.52     43.84 o 
  15   3   7      318.03      230.98     39.64 o 
  17   3   7       53.15       15.33     21.72 o 
  19   3   7      598.64      670.45     72.39 o 
  21   3   7      269.31      249.97     43.66 o 
  23   3   7      167.83      160.40     41.87 o 
 -34   4   7      193.88      252.75     48.62 o 
 -32   4   7      156.81      201.50     43.56 o 
 -30   4   7      328.26      285.87    147.16 o 
 -28   4   7       37.96        5.19     28.34 o 
 -26   4   7       63.70       32.12     29.01 o 
 -24   4   7       13.84       36.57     27.26 o 
 -22   4   7      561.86      654.58     48.02 o 
 -20   4   7     4229.06     4149.51     77.49 o 
 -18   4   7      299.31      288.67     18.99 o 
 -16   4   7     1703.43     1732.77     30.36 o 
 -14   4   7     2110.75     2073.98     36.30 o 
 -12   4   7      403.60      314.65     21.47 o 
 -10   4   7      174.44      138.37     18.44 o 
  -8   4   7      659.40      856.15     26.35 o 
  -6   4   7     4767.66     5575.41     67.31 o 
  -4   4   7     2698.83     3537.04     42.24 o 
  -2   4   7     9394.54     9621.20    107.02 o 
   0   4   7     5396.66     6132.05    114.59 o 
   2   4   7      957.62     1217.62     36.88 o 
   4   4   7      588.17      653.70     26.09 o 
   6   4   7     3125.67     3164.06     44.87 o 
   8   4   7      309.27      214.54     14.32 o 
  10   4   7     1204.61     1350.10     41.44 o 
  12   4   7      331.50      416.96     39.30 o 
  14   4   7     1700.25     1579.87     67.83 o 
  16   4   7      448.00      510.67     38.66 o 
  18   4   7      577.85      491.21     39.48 o 
  20   4   7       90.66      139.69     30.78 o 
  22   4   7       59.31       99.76     37.62 o 
  24   4   7       88.57       58.83     35.62 o 
 -33   5   7      903.49      996.67     75.74 o 
 -31   5   7      370.28      479.27     84.82 o 
 -29   5   7       40.46       27.83     32.44 o 
 -27   5   7      188.26      306.54     44.30 o 
 -25   5   7      278.63      225.98     60.90 o 
 -23   5   7     1164.13     1170.51     61.73 o 
 -21   5   7      177.77      165.31     34.56 o 
 -19   5   7     2663.95     2558.16     67.19 o 
 -17   5   7     2131.97     2329.48     47.24 o 
 -15   5   7      591.31      544.75     17.62 o 
 -13   5   7      841.43     1011.19     30.33 o 
 -11   5   7     1260.01     1625.24     37.66 o 
  -9   5   7      958.05     1108.37     31.13 o 
  -7   5   7     5394.84     6001.02     93.63 o 
  -5   5   7     1700.41     1965.65     37.60 o 
  -3   5   7      272.65      329.16     17.95 o 
  -1   5   7     3282.61     3568.55     77.53 o 
   1   5   7      616.78      735.78     30.40 o 
   3   5   7     1214.04     1489.24     51.50 o 
   5   5   7      629.28      707.50     35.53 o 
   7   5   7      165.20       73.06     15.77 o 
   9   5   7      927.05      989.14     82.60 o 
  11   5   7      229.63      278.38     34.97 o 
  13   5   7      643.37      650.33     50.15 o 
  15   5   7     1157.96     1027.35     62.12 o 
  17   5   7      152.86      215.28     31.82 o 
  19   5   7      306.77      249.86     34.66 o 
  21   5   7       47.15       25.69     27.30 o 
  23   5   7      104.07       13.01     35.03 o 
 -32   6   7      320.58      410.46     56.00 o 
 -30   6   7        4.02       -1.93     35.09 o 
 -28   6   7       26.07       28.52     32.43 o 
 -26   6   7      408.65      342.70     45.38 o 
 -24   6   7      138.26       90.54     33.38 o 
 -22   6   7      525.62      671.75     52.17 o 
 -20   6   7     4317.40     3838.68    103.35 o 
 -18   6   7     2430.31     2410.69     66.08 o 
 -16   6   7     1646.39     1766.41     50.07 o 
 -14   6   7      911.28      999.09     32.15 o 
 -12   6   7      248.74      254.86     19.01 o 
 -10   6   7      400.58      447.35     23.17 o 
  -8   6   7      159.50      214.81     21.14 o 
  -6   6   7     1522.78     1896.23     38.07 o 
  -4   6   7     4173.12     4803.52     69.32 o 
  -2   6   7      695.33      765.32     43.00 o 
   0   6   7     1644.07     1908.54     56.63 o 
   2   6   7      319.35      426.03     27.53 o 
   4   6   7      741.97      668.06     61.56 o 
   6   6   7     1631.90     1863.78     65.76 o 
   8   6   7     1684.79     1485.08     80.51 o 
  10   6   7      305.78      348.80     40.45 o 
  12   6   7     1034.17      948.49     58.05 o 
  14   6   7     2704.96     2453.68    118.67 o 
  16   6   7       21.34       16.50     34.77 o 
  18   6   7      121.64      185.90     32.99 o 
  20   6   7        6.56      -32.60     24.68 o 
  22   6   7       27.58       -6.87     33.81 o 
 -31   7   7       72.90      130.63     44.57 o 
 -29   7   7       50.39       45.45     43.65 o 
 -27   7   7      374.71      518.70     54.76 o 
 -25   7   7      115.52      104.61     35.29 o 
 -23   7   7      232.04      158.60     37.87 o 
 -21   7   7      256.31      242.14     30.32 o 
 -19   7   7     1774.32     1696.08     66.27 o 
 -17   7   7     3072.01     3054.58     76.51 o 
 -15   7   7     2042.59     1959.74     46.70 o 
 -13   7   7      186.79      220.94     20.27 o 
 -11   7   7      400.91      434.50     29.84 o 
  -9   7   7       29.71       54.68     14.77 o 
  -7   7   7       60.70       91.64     13.38 o 
  -5   7   7      882.19      988.94     30.66 o 
  -3   7   7     2073.13     1900.67     43.63 o 
  -1   7   7      416.17      378.43     17.08 o 
   1   7   7      270.67      254.87     33.57 o 
   3   7   7      301.76      234.17     29.14 o 
   5   7   7      150.47      203.93     48.75 o 
   7   7   7       76.29      104.76     49.93 o 
   9   7   7      322.71      215.79     34.86 o 
  11   7   7       13.84      -19.70     22.79 o 
  13   7   7      790.90      601.04     75.15 o 
  15   7   7     1028.51      926.93     63.80 o 
  17   7   7      108.27      179.66     40.05 o 
  19   7   7       47.28       43.13     29.42 o 
  21   7   7       86.30       80.97     33.16 o 
 -30   8   7      511.73      493.66     62.36 o 
 -28   8   7        2.45       10.01     46.40 o 
 -26   8   7      203.64      242.45     44.44 o 
 -24   8   7       44.30       45.45     32.60 o 
 -22   8   7       11.77       13.34     22.25 o 
 -20   8   7      417.57      430.15     35.93 o 
 -18   8   7        2.24        7.14     20.43 o 
 -16   8   7      172.53      136.69     26.19 o 
 -14   8   7      430.17      352.51     25.53 o 
 -12   8   7      259.51      203.39     21.67 o 
 -10   8   7      456.84      424.84     26.53 o 
  -8   8   7      101.14      111.79     23.89 o 
  -6   8   7      931.96      927.50     44.63 o 
  -4   8   7       87.96       42.31     14.70 o 
  -2   8   7      877.89      915.25     45.01 o 
   0   8   7      272.82      263.86     23.35 o 
   2   8   7      227.45      297.13     33.47 o 
   4   8   7      286.04      226.96     33.52 o 
   6   8   7     2638.88     2918.88     92.04 o 
   8   8   7       96.45      143.22     32.45 o 
  10   8   7      211.81      254.32     53.72 o 
  12   8   7      348.06      500.70     51.19 o 
  14   8   7      229.87      209.75     41.08 o 
  16   8   7      881.45      678.17     61.22 o 
  18   8   7      364.50      336.45     99.72 o 
  20   8   7       46.40       67.12     31.16 o 
 -29   9   7       29.03       81.70     41.93 o 
 -27   9   7       34.68       17.81     37.28 o 
 -25   9   7      422.57      493.63     56.23 o 
 -23   9   7       15.82      -24.57     39.62 o 
 -21   9   7       82.04       70.23     26.02 o 
 -19   9   7       80.00       78.10     25.63 o 
 -17   9   7     1576.71     1333.70     54.78 o 
 -15   9   7      877.79      781.05     44.13 o 
 -13   9   7      261.24      285.84     25.13 o 
 -11   9   7       32.68        4.74     15.97 o 
  -9   9   7      526.95      509.32     34.42 o 
  -7   9   7      277.68      376.21     31.76 o 
  -5   9   7      212.54      204.33     25.44 o 
  -3   9   7      817.13      782.04     33.83 o 
  -1   9   7      652.56      721.18     34.15 o 
   1   9   7     4268.92     3937.43     76.59 o 
   3   9   7      540.16      398.71     62.87 o 
   5   9   7      146.37      115.87     30.19 o 
   7   9   7        3.02        9.86     25.56 o 
   9   9   7      100.98      119.55     34.56 o 
  11   9   7      214.41      143.12     74.76 o 
  13   9   7       72.40       79.94     36.47 o 
  15   9   7      312.04      308.13     49.31 o 
  17   9   7      342.56      346.81     54.48 o 
  19   9   7      291.14      370.79     57.46 o 
 -28  10   7      103.34      120.13     44.49 o 
 -26  10   7       20.50       62.19     40.00 o 
 -24  10   7      599.26      696.70     50.05 o 
 -22  10   7      110.18      115.07     30.62 o 
 -20  10   7      326.71      443.89     39.60 o 
 -18  10   7      221.63      183.05     31.86 o 
 -16  10   7      599.30      525.46     40.63 o 
 -14  10   7      119.99       83.39     38.57 o 
 -12  10   7      524.67      506.78     30.71 o 
 -10  10   7      368.04      297.88     27.55 o 
  -8  10   7       20.81        3.32     20.18 o 
  -6  10   7      778.15      829.76     55.66 o 
  -4  10   7      154.26       53.36     24.20 o 
  -2  10   7      583.72      698.06     35.44 o 
   0  10   7     1063.78     1252.67     45.47 o 
   2  10   7      665.10      825.07     45.71 o 
   4  10   7      460.17      529.81     47.53 o 
   6  10   7      579.99      588.20     51.28 o 
   8  10   7      435.97      466.94     50.17 o 
  10  10   7       72.76       71.70     35.41 o 
  12  10   7      656.14      646.77    113.84 o 
  14  10   7      643.33      799.70     66.62 o 
  16  10   7      212.16      116.91     46.55 o 
 -25  11   7       42.11       12.41     44.70 o 
 -23  11   7      149.63      164.38     35.32 o 
 -21  11   7       32.42       30.40     28.43 o 
 -19  11   7      149.24      168.11     37.45 o 
 -17  11   7      197.58      220.49     33.73 o 
 -15  11   7      116.89      146.71     30.82 o 
 -13  11   7      133.85      149.07     29.69 o 
 -11  11   7      302.58      233.74     27.24 o 
  -9  11   7       64.54       38.84     23.75 o 
  -7  11   7      468.08      492.61     39.06 o 
  -5  11   7      165.56      134.48     27.82 o 
  -3  11   7      567.33      470.80     39.91 o 
  -1  11   7      151.27       62.39     30.70 o 
   1  11   7      893.13      779.77     47.39 o 
   3  11   7       88.97       68.10     25.67 o 
   5  11   7       92.44       46.13     31.40 o 
   7  11   7       19.98       -3.12     28.32 o 
   9  11   7      175.67      170.30     47.44 o 
  11  11   7      178.67      181.02     42.78 o 
  13  11   7       33.59       42.81     39.56 o 
  15  11   7        9.47       -0.75     33.61 o 
 -24  12   7      195.41      394.97     87.83 o 
 -22  12   7      198.75      228.92     39.27 o 
 -20  12   7      126.56      108.51     33.08 o 
 -18  12   7       21.08       61.17     29.33 o 
 -16  12   7      144.61      219.70     35.97 o 
 -14  12   7      179.59      216.75     34.36 o 
 -12  12   7       42.49      100.49     29.29 o 
 -10  12   7        2.87       -9.38     29.03 o 
  -8  12   7      376.59      389.76     37.12 o 
  -6  12   7      224.76      200.44     35.97 o 
  -4  12   7       72.44      117.39     39.24 o 
  -2  12   7       28.14      -22.72     23.78 o 
   0  12   7      195.34      122.12     39.64 o 
   2  12   7      164.31       97.09     46.79 o 
   4  12   7       89.27       61.08     28.92 o 
   6  12   7       11.64       32.98     41.43 o 
   8  12   7      130.94       97.84     39.39 o 
  10  12   7       12.57       20.22     36.93 o 
  12  12   7       44.93       30.60     39.74 o 
 -21  13   7      227.88      356.02     86.78 o 
 -19  13   7       82.74       96.27     33.67 o 
 -17  13   7      169.37      161.19     36.41 o 
 -15  13   7      634.63      569.59     57.06 o 
 -13  13   7       29.18       30.84     35.11 o 
 -11  13   7      108.93       66.85     36.63 o 
  -9  13   7      219.42      153.71     57.51 o 
  -7  13   7       66.06       71.87     34.38 o 
  -5  13   7      232.90      221.44     36.08 o 
  -3  13   7      166.61      169.69     35.10 o 
  -1  13   7        2.40      -35.98     30.95 o 
   1  13   7       57.71       26.25     37.69 o 
   3  13   7       67.90       25.34     41.04 o 
   5  13   7       67.61      -28.09     34.10 o 
   7  13   7       30.78       47.23     40.93 o 
   9  13   7      203.20      169.59     46.61 o 
 -16  14   7       33.07       20.83     31.31 o 
 -14  14   7        5.69       61.04     40.02 o 
 -12  14   7      235.03      266.16    109.39 o 
 -10  14   7        1.44      -49.26     34.46 o 
  -8  14   7      110.19      197.88     47.04 o 
  -6  14   7      112.70      157.28     40.71 o 
  -4  14   7      383.26      478.43     47.01 o 
  -2  14   7      680.35      670.88     65.45 o 
   0  14   7      239.65      343.21     84.95 o 
   2  14   7      260.79      207.87     50.82 o 
   4  14   7       54.99        8.77     38.59 o 
   6  14   7       54.65       50.33     80.90 o 
 -11  15   7       48.98       11.62     57.77 o 
  -9  15   7      275.41      404.01     66.92 o 
  -7  15   7      101.94       64.72     42.50 o 
  -5  15   7       38.22       77.10     43.46 o 
  -3  15   7      791.77      890.63     74.27 o 
  -1  15   7      256.78      365.82     59.02 o 
 -36   0   8        0.13      105.60     61.69 o 
 -34   0   8      188.64      196.83     62.47 o 
 -32   0   8       92.99       65.03     35.16 o 
 -30   0   8       64.85       58.83     30.85 o 
 -28   0   8       13.86      -13.60     23.89 o 
 -26   0   8        6.40       -9.45     20.80 o 
 -24   0   8     2809.98     2654.15     79.27 o 
 -22   0   8     1437.48     1328.79     54.36 o 
 -20   0   8     1848.99     1823.20     59.58 o 
 -18   0   8     7427.39     7249.76    127.68 o 
 -16   0   8      494.80      466.26     30.06 o 
 -14   0   8     4556.82     4922.14    146.38 o 
 -12   0   8     6892.86     8022.43    103.32 o 
 -10   0   8       47.94       45.04     13.17 o 
  -8   0   8     2244.25     2617.60     79.73 o 
  -6   0   8     7275.23     7137.54     91.04 o 
  -4   0   8       65.75      132.18     12.52 o 
  -2   0   8       68.05       11.95     10.89 o 
   0   0   8     2289.42     2602.92     46.35 o 
   2   0   8    42222.51    45705.23    791.76 o 
   4   0   8     2808.96     2910.10     94.62 o 
   6   0   8     3949.41     4262.00     89.39 o 
   8   0   8      217.21      166.35     24.04 o 
  10   0   8      179.25      215.71     39.99 o 
  12   0   8      419.84      285.68     32.32 o 
  14   0   8     1137.73     1050.14     54.39 o 
  16   0   8       97.18       48.88     38.42 o 
  18   0   8      273.95      242.05     53.59 o 
  20   0   8       14.16       29.54     41.82 o 
  22   0   8      151.87      239.70     65.35 o 
  24   0   8      150.30      162.33     59.60 o 
 -35   1   8       17.61      -25.29     37.59 o 
 -33   1   8       49.93       77.78     29.71 o 
 -31   1   8      133.16      163.40     30.55 o 
 -29   1   8      235.50      336.01     28.68 o 
 -27   1   8      336.48      317.79     30.20 o 
 -25   1   8      159.88      153.36     21.06 o 
 -23   1   8      143.23      144.81     27.69 o 
 -21   1   8      738.48      897.86     31.30 o 
 -19   1   8     5094.44     5411.95     75.37 o 
 -17   1   8     1968.29     1931.17     39.11 o 
 -15   1   8       14.01       24.16     10.00 o 
 -13   1   8     1650.73     1956.20     32.11 o 
 -11   1   8     9127.27    10261.13    109.47 o 
  -9   1   8     1660.87     1583.88     27.35 o 
  -7   1   8    12178.57    12523.54    123.12 o 
  -5   1   8     5614.96     6405.57     71.29 o 
  -3   1   8     7662.04     8490.03     73.36 o 
  -1   1   8       45.87       20.31      6.91 o 
   1   1   8     2446.21     2517.35     40.15 o 
   3   1   8      722.46      645.52     37.24 o 
   5   1   8     1960.42     1960.06     80.37 o 
   7   1   8      799.41      812.61     31.62 o 
   9   1   8      662.58      560.35     25.34 o 
  11   1   8      129.30      132.43     18.30 o 
  13   1   8      457.78      574.89     29.59 o 
  15   1   8      227.30      304.34     66.19 o 
  17   1   8      271.24      136.87     33.35 o 
  19   1   8      408.01      521.85     50.93 o 
  21   1   8      140.31      170.25     56.46 o 
  23   1   8      432.18      458.17     54.75 o 
 -36   2   8      195.79      202.40     39.47 o 
 -34   2   8      317.13      315.62     42.73 o 
 -32   2   8      121.80       55.48     28.47 o 
 -30   2   8      510.58      447.68     39.73 o 
 -28   2   8      128.32       69.99     25.30 o 
 -26   2   8      397.41      283.04     26.45 o 
 -24   2   8      774.87      742.94     32.40 o 
 -22   2   8       95.44       95.23     17.26 o 
 -20   2   8      897.42     1019.72     43.98 o 
 -18   2   8      263.46      348.96     25.09 o 
 -16   2   8      135.20      150.69     17.97 o 
 -14   2   8     5371.66     5453.91     55.50 o 
 -12   2   8     3631.02     3896.26     49.77 o 
 -10   2   8      739.47      722.72     20.13 o 
  -8   2   8     3113.38     3692.11     51.41 o 
  -6   2   8     2294.58     1771.05     35.23 o 
  -4   2   8     3035.33     3400.55     43.83 o 
  -2   2   8     5479.32     6541.95     63.26 o 
   0   2   8     2955.79     2950.81     38.01 o 
   2   2   8    17220.47    18473.85    157.59 o 
   4   2   8      432.81      549.69     24.53 o 
   6   2   8     2702.11     3121.41     62.88 o 
   8   2   8       84.71       58.99     15.54 o 
  10   2   8      130.40      140.32     20.04 o 
  12   2   8       14.87      -20.11     13.41 o 
  14   2   8       43.04       39.66     21.22 o 
  16   2   8       93.77      120.02     25.88 o 
  18   2   8      398.71      430.10     45.64 o 
  20   2   8      789.87      955.70     65.42 o 
  22   2   8       44.06       31.51     44.70 o 
  24   2   8      348.53      362.80     52.84 o 
 -35   3   8      260.30      324.68     43.54 o 
 -33   3   8      102.77       89.36     32.27 o 
 -31   3   8       14.37       23.13     26.09 o 
 -29   3   8       52.61       16.14     24.06 o 
 -27   3   8       96.61       72.21     31.70 o 
 -25   3   8      264.74      253.85     38.95 o 
 -23   3   8     1235.30     1199.64     43.65 o 
 -21   3   8     4507.50     4482.83     65.15 o 
 -19   3   8     1119.17     1133.38     29.06 o 
 -17   3   8     1016.66      967.90     23.66 o 
 -15   3   8      130.04       95.99      9.51 o 
 -13   3   8       52.87       33.05     10.67 o 
 -11   3   8     1655.71     2054.84     36.70 o 
  -9   3   8      874.77     1176.33     27.98 o 
  -7   3   8      266.80      322.97     12.43 o 
  -5   3   8     1798.76     1869.10     28.16 o 
  -3   3   8     2137.72     2169.36     30.74 o 
  -1   3   8     1303.89     1842.73     39.69 o 
   1   3   8      818.58      962.20     26.29 o 
   3   3   8     1162.90     1200.66     46.07 o 
   5   3   8     1315.80     1177.36     35.18 o 
   7   3   8      211.07      276.00     21.86 o 
   9   3   8      707.87      654.58     31.79 o 
  11   3   8      707.90      614.94     44.06 o 
  13   3   8      278.94      266.33     49.53 o 
  15   3   8       61.90       95.33     24.97 o 
  17   3   8      155.78      158.77     29.11 o 
  19   3   8       30.74       80.71     27.36 o 
  21   3   8       60.29       27.33     32.60 o 
  23   3   8       93.43       71.07     38.47 o 
 -34   4   8      525.25      582.65     75.23 o 
 -32   4   8       79.27      138.52     40.37 o 
 -30   4   8      274.48      324.29     76.33 o 
 -28   4   8      118.33       84.27     46.01 o 
 -26   4   8      194.16      226.45     41.17 o 
 -24   4   8      175.22      145.56     63.78 o 
 -22   4   8      281.31      302.74     43.78 o 
 -20   4   8     2398.48     2590.95     51.09 o 
 -18   4   8       30.96       63.26     14.22 o 
 -16   4   8       92.86      106.00     11.25 o 
 -14   4   8     1183.31     1256.20     33.96 o 
 -12   4   8      164.98      124.00     13.71 o 
 -10   4   8     2636.70     2713.16     48.41 o 
  -8   4   8     2083.68     2072.09     53.60 o 
  -6   4   8     9695.04    10598.93     98.07 o 
  -4   4   8     2632.86     2292.59     32.39 o 
  -2   4   8       90.30       95.84     12.36 o 
   0   4   8     4507.40     4395.80     73.74 o 
   2   4   8      907.40      967.80     34.41 o 
   4   4   8       88.62      106.85     15.69 o 
   6   4   8     1936.79     2089.54     48.73 o 
   8   4   8     4748.50     4923.23     83.77 o 
  10   4   8     1513.76     1722.39     67.03 o 
  12   4   8       43.02       19.14     25.19 o 
  14   4   8      378.20      485.53     36.34 o 
  16   4   8      322.34      394.20     36.71 o 
  18   4   8      115.53      173.49     32.88 o 
  20   4   8       68.76       46.16     26.89 o 
  22   4   8       71.27      104.11     75.41 o 
 -33   5   8      153.72      215.65     49.30 o 
 -31   5   8       74.67       74.23     78.81 o 
 -29   5   8      126.28      128.04     40.10 o 
 -27   5   8      107.89      122.30     35.80 o 
 -25   5   8      239.32      232.36     39.36 o 
 -23   5   8      437.63      388.70     43.05 o 
 -21   5   8     4804.41     4449.38    167.10 o 
 -19   5   8     7568.41     7532.81     99.45 o 
 -17   5   8     1094.84     1134.20     34.20 o 
 -15   5   8      556.04      513.74     24.33 o 
 -13   5   8      117.34      122.41     15.06 o 
 -11   5   8       98.42       49.70     12.81 o 
  -9   5   8      549.67      481.96     26.61 o 
  -7   5   8     5360.24     5475.51     75.72 o 
  -5   5   8      477.19      541.39     21.31 o 
  -3   5   8     4544.36     4756.04     68.14 o 
  -1   5   8     2578.68     2297.39     46.05 o 
   1   5   8      569.16      835.91     33.68 o 
   3   5   8      315.65      291.30     33.20 o 
   5   5   8     1226.24     1195.37     37.68 o 
   7   5   8     2115.12     2100.36     71.30 o 
   9   5   8     1501.69     1258.97     61.11 o 
  11   5   8     1673.23     1515.29    114.49 o 
  13   5   8      255.72      250.81     44.18 o 
  15   5   8     1310.09     1369.22     70.40 o 
  17   5   8      134.46      137.57     29.92 o 
  19   5   8      134.47      107.45     45.71 o 
  21   5   8       31.55       53.12     29.94 o 
 -32   6   8      391.34      552.13     61.62 o 
 -30   6   8      481.62      494.37     56.06 o 
 -28   6   8       61.61       51.61     35.13 o 
 -26   6   8      223.60      260.15     43.29 o 
 -24   6   8       74.59       73.18     32.88 o 
 -22   6   8      406.52      330.02     33.09 o 
 -20   6   8     1119.56     1126.48     49.65 o 
 -18   6   8     1950.02     2096.17     47.54 o 
 -16   6   8      344.09      313.99     22.46 o 
 -14   6   8     2118.43     2229.95     48.39 o 
 -12   6   8       58.09       14.21     13.04 o 
 -10   6   8      104.66      117.71     16.24 o 
  -8   6   8       71.76      112.16     18.42 o 
  -6   6   8     4244.68     4502.84     65.30 o 
  -4   6   8     3487.47     3598.37     59.06 o 
  -2   6   8      330.73      398.91     22.37 o 
   0   6   8      800.12      951.19     32.61 o 
   2   6   8     4073.64     4360.74     82.53 o 
   4   6   8     2510.64     2461.16     75.13 o 
   6   6   8      687.93      827.93     34.31 o 
   8   6   8     5036.64     4598.66    296.68 o 
  10   6   8      736.93      923.88    133.70 o 
  12   6   8      351.55      374.12     43.21 o 
  14   6   8        5.38       -1.74     25.56 o 
  16   6   8       31.35       85.04     34.04 o 
  18   6   8        3.65        3.49     25.90 o 
  20   6   8       51.80       53.26     29.13 o 
 -31   7   8       80.27       63.41     40.74 o 
 -29   7   8      194.97      259.29     48.74 o 
 -27   7   8       64.20       48.15     53.72 o 
 -25   7   8      306.06      395.80     47.53 o 
 -23   7   8      387.08      415.90     37.50 o 
 -21   7   8      299.52      330.30     33.25 o 
 -19   7   8      388.06      425.30     47.50 o 
 -17   7   8      449.13      369.02     36.92 o 
 -15   7   8     2178.45     2133.81     50.36 o 
 -13   7   8       29.11        8.34     14.98 o 
 -11   7   8      756.80      596.63     28.22 o 
  -9   7   8      240.05      248.38     24.33 o 
  -7   7   8      128.51      128.36     17.69 o 
  -5   7   8      136.84      127.07     15.80 o 
  -3   7   8     2787.54     3009.99     57.17 o 
  -1   7   8     2899.78     2684.32     55.76 o 
   1   7   8      192.31      147.37     21.71 o 
   3   7   8     1216.31     1211.65     69.14 o 
   5   7   8       98.25       45.38     36.07 o 
   7   7   8     1108.63     1050.86     57.31 o 
   9   7   8      893.18      751.68     53.16 o 
  11   7   8      837.51      944.05     59.80 o 
  13   7   8      394.25      414.30     46.58 o 
  15   7   8      389.44      386.42     47.78 o 
  17   7   8       39.41      -14.26     31.76 o 
  19   7   8      109.52       40.19     30.29 o 
 -30   8   8      131.03      126.38     44.58 o 
 -28   8   8      135.93      152.93    124.95 o 
 -26   8   8       15.44       43.23     39.86 o 
 -24   8   8      156.10      158.27     29.81 o 
 -22   8   8       19.44       13.33     22.07 o 
 -20   8   8       57.00      102.08     26.77 o 
 -18   8   8     1516.22     1651.42     59.72 o 
 -16   8   8      555.59      597.24     39.79 o 
 -14   8   8      535.47      371.06     27.09 o 
 -12   8   8      590.65      562.79     29.90 o 
 -10   8   8      816.54      885.45     59.06 o 
  -8   8   8       13.07       14.24     18.45 o 
  -6   8   8      116.83      118.11     18.79 o 
  -4   8   8      385.66      414.12     25.13 o 
  -2   8   8      443.35      437.43     27.08 o 
   0   8   8     1233.31     1146.25     41.31 o 
   2   8   8      571.88      536.83     35.59 o 
   4   8   8      171.75      161.02     31.40 o 
   6   8   8      668.15      670.95     75.02 o 
   8   8   8       22.97       12.58     38.42 o 
  10   8   8       59.88       37.48     29.10 o 
  12   8   8      284.54      386.56    104.69 o 
  14   8   8       53.71       14.67     29.45 o 
  16   8   8        9.91       34.36     36.25 o 
  18   8   8      282.45      310.10     81.82 o 
 -29   9   8      130.37      143.97     45.97 o 
 -27   9   8       11.57        5.66     35.74 o 
 -25   9   8      104.88      153.23     73.84 o 
 -23   9   8      112.00      143.92     37.55 o 
 -21   9   8      151.52      123.93     29.58 o 
 -19   9   8      396.07      372.32     36.16 o 
 -17   9   8      526.24      641.36     42.46 o 
 -15   9   8     1251.68      989.25     49.78 o 
 -13   9   8       10.68        1.11     16.54 o 
 -11   9   8      212.73      177.34     23.14 o 
  -9   9   8      396.10      453.14     34.18 o 
  -7   9   8      190.23      268.15     52.50 o 
  -5   9   8      320.53      496.69     36.51 o 
  -3   9   8     1544.84     1263.57     41.32 o 
  -1   9   8     2000.13     2212.19     56.00 o 
   1   9   8     1489.29     1516.45     66.10 o 
   3   9   8      525.44      627.26     48.31 o 
   5   9   8       54.03       74.41     28.66 o 
   7   9   8      192.46      235.86     39.80 o 
   9   9   8       60.37       26.57     30.27 o 
  11   9   8       92.44      106.10     36.79 o 
  13   9   8      495.76      695.77     61.02 o 
  15   9   8      315.10      311.30     51.50 o 
  17   9   8      306.25      360.76     55.19 o 
 -28  10   8      102.63       54.52     41.64 o 
 -26  10   8       21.82        1.14     52.67 o 
 -24  10   8      656.87      755.63     51.72 o 
 -22  10   8      537.80      626.22     47.23 o 
 -20  10   8      176.67      119.48     30.23 o 
 -18  10   8      419.63      471.24     41.03 o 
 -16  10   8      138.40      104.14     28.17 o 
 -14  10   8      129.18       98.82     34.20 o 
 -12  10   8      393.42      315.54     27.78 o 
 -10  10   8      140.59       60.83     23.91 o 
  -8  10   8      250.77      177.85     28.81 o 
  -6  10   8      292.64      335.40     33.99 o 
  -4  10   8      904.95      872.65     47.40 o 
  -2  10   8      343.76      366.05     36.77 o 
   0  10   8      280.15      240.45     26.85 o 
   2  10   8      636.67      705.75     57.42 o 
   4  10   8     1180.91     1053.86     63.97 o 
   6  10   8      270.05      287.50     42.83 o 
   8  10   8      231.88      161.47     66.92 o 
  10  10   8      316.06      392.46    102.60 o 
  12  10   8      286.85      268.62     47.80 o 
  14  10   8      202.85      205.99     64.56 o 
  16  10   8      292.19      385.41     94.62 o 
 -25  11   8      260.70      262.66     44.47 o 
 -23  11   8      130.76       82.12     32.21 o 
 -21  11   8      775.29      923.18     90.61 o 
 -19  11   8       41.84       39.98     30.93 o 
 -17  11   8       74.94      173.96     33.06 o 
 -15  11   8      101.85       78.44     37.40 o 
 -13  11   8        9.92        4.23     28.85 o 
 -11  11   8      355.50      322.82     33.94 o 
  -9  11   8       61.51       69.66     25.97 o 
  -7  11   8      208.52      245.98     48.68 o 
  -5  11   8      170.61      258.25     34.63 o 
  -3  11   8      243.51      270.15     35.93 o 
  -1  11   8      683.90      728.16     49.17 o 
   1  11   8      429.79      463.38     53.10 o 
   3  11   8       79.08       82.14     28.69 o 
   5  11   8       80.39       78.14     74.89 o 
   7  11   8       51.81       51.72     33.53 o 
   9  11   8       31.46       42.44     73.06 o 
  11  11   8       11.73       12.14     35.16 o 
  13  11   8       96.00       60.13     39.52 o 
 -24  12   8       23.76       22.26     31.26 o 
 -22  12   8       56.66       15.31     36.45 o 
 -20  12   8      146.29      125.22     50.89 o 
 -18  12   8       12.77       35.49     29.70 o 
 -16  12   8      112.56      125.34     51.54 o 
 -14  12   8      421.50      470.99     43.72 o 
 -12  12   8       30.39       78.33     39.08 o 
 -10  12   8      243.10      224.94     33.49 o 
  -8  12   8       90.25       84.68     33.76 o 
  -6  12   8      586.06      611.61     66.43 o 
  -4  12   8      300.46      336.74     51.77 o 
  -2  12   8       50.03       69.93     33.05 o 
   0  12   8       33.68      -40.95     29.80 o 
   2  12   8        8.05       -2.44     31.22 o 
   4  12   8      301.94      322.75     51.57 o 
   6  12   8        8.94       -8.72     29.98 o 
   8  12   8       17.56       54.15     39.21 o 
  10  12   8      144.63      192.07     46.86 o 
  12  12   8       90.13       92.76     42.39 o 
 -21  13   8      187.96      126.69     45.61 o 
 -19  13   8       63.70       64.49     42.12 o 
 -17  13   8      265.07      330.92     42.44 o 
 -15  13   8       49.30       29.71     30.63 o 
 -13  13   8       72.90      132.44     41.61 o 
 -11  13   8       40.40       79.82     37.25 o 
  -9  13   8      153.96      117.01     41.23 o 
  -7  13   8       96.55      141.18     33.26 o 
  -5  13   8      316.23      329.93     39.83 o 
  -3  13   8      131.21      137.31     33.16 o 
  -1  13   8      277.09      383.36     54.51 o 
   1  13   8      258.86      185.03     45.84 o 
   3  13   8       28.07       84.93     40.10 o 
   5  13   8       34.82       35.08     39.30 o 
   7  13   8       43.85       17.93     50.32 o 
   9  13   8       14.25      129.91     70.05 o 
 -16  14   8       45.65       61.63     40.43 o 
 -14  14   8      306.94      509.19     60.64 o 
 -12  14   8       19.57       42.18     40.23 o 
 -10  14   8      114.79       76.35     42.48 o 
  -8  14   8      579.79      641.19     64.87 o 
  -6  14   8      334.72      315.46     42.29 o 
  -4  14   8      242.35      245.81     72.23 o 
  -2  14   8      308.24      406.62     58.74 o 
   0  14   8      146.08       99.17     44.55 o 
   2  14   8      183.90      428.84     88.22 o 
   4  14   8       72.01       83.99     45.50 o 
  -9  15   8       78.37      140.57     47.86 o 
  -7  15   8      102.10      137.85     70.05 o 
  -5  15   8      100.24      172.82     40.68 o 
  -3  15   8      483.58      451.23     72.93 o 
 -36   0   9       15.09      -15.16     50.97 o 
 -34   0   9       18.67      -20.13     49.66 o 
 -32   0   9       51.58      121.29     55.15 o 
 -30   0   9      130.52      128.26     32.93 o 
 -28   0   9        9.21      -31.26     22.80 o 
 -26   0   9       41.64       -4.98     23.54 o 
 -24   0   9      836.16      881.93     48.31 o 
 -22   0   9     1264.12     1116.73     51.09 o 
 -20   0   9      404.90      438.11     35.16 o 
 -18   0   9       83.57       99.76     49.27 o 
 -16   0   9      492.68      720.24     34.35 o 
 -14   0   9       12.04       19.79     21.17 o 
 -12   0   9    10036.68    11257.81    171.32 o 
 -10   0   9     1021.23     1202.67     57.51 o 
  -8   0   9     1345.23     1570.17     44.36 o 
  -6   0   9      328.79      823.33     25.94 o 
  -4   0   9    11451.53    10826.72    129.11 o 
  -2   0   9     2006.07     1905.66     51.04 o 
   0   0   9    10661.69    11293.63    135.72 o 
   2   0   9    14940.40    17042.88    335.63 o 
   4   0   9     1871.36     1760.75     75.28 o 
   6   0   9       48.00       39.21     18.38 o 
   8   0   9      170.25      222.04     27.41 o 
  10   0   9      125.68      130.79     26.55 o 
  12   0   9     2472.83     2094.99     71.30 o 
  14   0   9       96.27      110.86     53.32 o 
  16   0   9      141.93      199.97     54.11 o 
  18   0   9      287.05      293.81     59.86 o 
  20   0   9       71.73       36.60     43.13 o 
  22   0   9        6.63      114.49     56.20 o 
 -35   1   9       25.50       20.47     35.31 o 
 -33   1   9       16.41        9.14     25.86 o 
 -31   1   9       21.41       78.87     28.24 o 
 -29   1   9       27.27       35.92     23.95 o 
 -27   1   9      475.52      386.04     27.52 o 
 -25   1   9     1080.35     1117.11     39.07 o 
 -23   1   9      366.04      484.26     26.51 o 
 -21   1   9      552.34      591.62     35.13 o 
 -19   1   9        5.21        4.35     11.69 o 
 -17   1   9      148.94      137.73     14.20 o 
 -15   1   9      180.32      190.65     13.26 o 
 -13   1   9      818.95      925.57     26.78 o 
 -11   1   9     1940.51     2180.75     86.15 o 
  -9   1   9     4131.81     3695.58     46.55 o 
  -7   1   9      947.13     1019.80     38.07 o 
  -5   1   9     4691.35     4886.40     54.70 o 
  -3   1   9    10871.37    10677.79     90.34 o 
  -1   1   9     2224.90     2576.01     33.43 o 
   1   1   9     5782.00     5652.82     70.70 o 
   3   1   9     2934.49     3089.62     58.80 o 
   5   1   9     1707.86     1988.29     47.45 o 
   7   1   9       41.47       59.54     16.89 o 
   9   1   9      646.47      666.83     29.23 o 
  11   1   9     1523.97     1352.66     40.63 o 
  13   1   9      148.61      179.63     22.19 o 
  15   1   9      314.67      385.38     33.93 o 
  17   1   9       19.15       -5.68     27.08 o 
  19   1   9       27.65      -10.57     28.82 o 
  21   1   9      293.99      373.95     50.91 o 
  23   1   9        9.65       55.96     61.30 o 
 -36   2   9      301.84      347.13     55.24 o 
 -34   2   9      178.37      276.04     47.69 o 
 -32   2   9       46.95       63.24     27.85 o 
 -30   2   9      201.23       99.35     35.49 o 
 -28   2   9       19.52       -0.86     34.24 o 
 -26   2   9      577.36      651.89     40.14 o 
 -24   2   9      149.47      121.36     19.36 o 
 -22   2   9     2382.87     2410.71     50.78 o 
 -20   2   9     3826.15     3722.26     62.40 o 
 -18   2   9      610.04      615.26     35.31 o 
 -16   2   9     2374.99     2763.32     41.77 o 
 -14   2   9      919.92      917.90     24.47 o 
 -12   2   9     5146.37     4792.62     58.23 o 
 -10   2   9     2183.21     2209.51     39.68 o 
  -8   2   9     3174.29     3339.60     49.71 o 
  -6   2   9      316.57      372.09     14.32 o 
  -4   2   9      716.25      901.63     29.77 o 
  -2   2   9     3215.33     2924.63     34.06 o 
   0   2   9      296.36      302.90     12.94 o 
   2   2   9     2477.91     2703.12     48.20 o 
   4   2   9       47.24       44.79     13.93 o 
   6   2   9     2690.89     2403.85     54.27 o 
   8   2   9     1038.71      980.63     47.04 o 
  10   2   9     1332.67     1265.00     38.74 o 
  12   2   9      370.20      302.33     30.15 o 
  14   2   9      280.49      352.44     52.14 o 
  16   2   9      212.98      218.69     30.68 o 
  18   2   9       64.14       92.96     34.23 o 
  20   2   9      521.65      474.62     53.05 o 
  22   2   9       25.64       69.16     37.38 o 
 -35   3   9      274.60      200.56     39.47 o 
 -33   3   9       38.55       44.89     30.88 o 
 -31   3   9        5.24       52.88     31.13 o 
 -29   3   9       15.99       47.50     29.50 o 
 -27   3   9      179.02      135.48     27.64 o 
 -25   3   9      493.93      396.75     34.09 o 
 -23   3   9      383.94      390.70     26.28 o 
 -21   3   9     1691.32     1749.72     48.25 o 
 -19   3   9     1616.80     1468.07     30.79 o 
 -17   3   9      709.02      849.27     20.80 o 
 -15   3   9     1614.65     1543.30     32.47 o 
 -13   3   9     2035.53     2426.60     40.13 o 
 -11   3   9      322.51      441.11     17.49 o 
  -9   3   9      474.15      577.18     14.41 o 
  -7   3   9     4607.03     4982.70     55.03 o 
  -5   3   9       21.60       31.05      7.57 o 
  -3   3   9      390.65      518.76     15.63 o 
  -1   3   9     2280.71     2233.57     42.95 o 
   1   3   9      485.62      807.98     26.17 o 
   3   3   9      770.54      735.18     20.75 o 
   5   3   9       44.64       55.67     15.16 o 
   7   3   9     4512.82     4465.09     79.27 o 
   9   3   9     1635.35     1380.42     44.64 o 
  11   3   9      916.09      735.59     48.49 o 
  13   3   9      346.02      322.58     32.44 o 
  15   3   9      204.30      193.63     29.72 o 
  17   3   9       64.88       62.58     26.73 o 
  19   3   9       46.27       30.47     32.34 o 
  21   3   9      422.74      548.15     58.22 o 
 -34   4   9     1228.80     1427.47     80.28 o 
 -32   4   9      557.35      521.93     45.58 o 
 -30   4   9       24.06       28.55     43.78 o 
 -28   4   9      127.15      143.47     36.16 o 
 -26   4   9      564.80      486.27     46.39 o 
 -24   4   9      751.46      719.04     50.92 o 
 -22   4   9      481.59      368.10     58.03 o 
 -20   4   9     7611.51     7475.63     99.47 o 
 -18   4   9     2429.21     2697.25     52.55 o 
 -16   4   9     2593.28     2845.66     52.67 o 
 -14   4   9      338.36      329.89     20.18 o 
 -12   4   9      772.38      623.51     24.95 o 
 -10   4   9      135.91      143.23     14.27 o 
  -8   4   9     1417.10     1670.35     26.99 o 
  -6   4   9     3072.31     3671.51     53.59 o 
  -4   4   9     1657.29     1617.87     26.94 o 
  -2   4   9      730.63      779.22     25.99 o 
   0   4   9      307.81      214.19     26.49 o 
   2   4   9      770.74      775.16     26.83 o 
   4   4   9     1011.29      972.06     33.69 o 
   6   4   9     2563.73     2240.60     53.30 o 
   8   4   9     1878.64     1812.82     69.20 o 
  10   4   9      946.92      938.96     54.31 o 
  12   4   9       94.56      163.13     37.25 o 
  14   4   9      232.52      194.50     29.78 o 
  16   4   9       11.42      -11.42     26.82 o 
  18   4   9       58.16       67.89     28.02 o 
  20   4   9       30.62       57.97     35.29 o 
  22   4   9       53.57       87.91     41.00 o 
 -33   5   9       93.83       77.89     51.76 o 
 -31   5   9       10.69       79.34     35.95 o 
 -29   5   9       32.48       -0.63     29.09 o 
 -27   5   9      300.34      250.19     41.70 o 
 -25   5   9       25.24       -8.09     28.69 o 
 -23   5   9       94.90       78.55     31.05 o 
 -21   5   9      913.33      939.00     44.75 o 
 -19   5   9     6610.66     6354.61     90.48 o 
 -17   5   9     4132.15     3862.11     65.73 o 
 -15   5   9     1401.85     1315.82     37.34 o 
 -13   5   9       61.36       33.94     12.92 o 
 -11   5   9      309.59      251.66     19.30 o 
  -9   5   9       37.33       53.63     16.03 o 
  -7   5   9     1695.35     1628.74     28.44 o 
  -5   5   9     1599.73     1533.60     27.49 o 
  -3   5   9      442.75      419.89     21.49 o 
  -1   5   9      291.68      369.03     21.68 o 
   1   5   9      982.77      836.29     35.08 o 
   3   5   9     2927.91     2889.35     59.42 o 
   5   5   9      617.82      614.59     30.27 o 
   7   5   9     4953.81     5228.10     89.53 o 
   9   5   9     3433.32     3055.73     92.91 o 
  11   5   9      682.28      641.42     49.60 o 
  13   5   9      118.40       85.17     29.14 o 
  15   5   9      167.93      222.93     32.38 o 
  17   5   9      336.17      388.56     39.21 o 
  19   5   9       21.51       10.25     27.00 o 
  21   5   9       57.71       66.45     37.89 o 
 -34   6   9      494.29      629.10     67.73 o 
 -32   6   9      551.81      643.14     64.75 o 
 -30   6   9      432.80      429.60     55.44 o 
 -28   6   9       94.38       68.22     35.50 o 
 -26   6   9      647.56      678.02     83.91 o 
 -24   6   9      571.36      662.68     71.23 o 
 -22   6   9      161.36      180.34     35.42 o 
 -20   6   9      486.95      573.66     38.97 o 
 -18   6   9      715.88      683.81     37.99 o 
 -16   6   9     2613.48     2574.34     79.83 o 
 -14   6   9      604.17      701.51     29.64 o 
 -12   6   9     1366.81     1589.86     41.35 o 
 -10   6   9      180.39      186.64     24.58 o 
  -8   6   9      514.18      541.05     20.74 o 
  -6   6   9      473.80      597.72     24.17 o 
  -4   6   9     2894.95     3099.43     55.66 o 
  -2   6   9       17.21       34.96     13.22 o 
   0   6   9      794.54      935.15     33.79 o 
   2   6   9      301.99      384.69     31.69 o 
   4   6   9       51.54        9.84     21.25 o 
   6   6   9      241.30      193.67     22.64 o 
   8   6   9      919.85      852.29     54.07 o 
  10   6   9      754.09      784.98     55.94 o 
  12   6   9      145.60       80.41     29.98 o 
  14   6   9      204.94      192.72     38.95 o 
  16   6   9       31.57      -23.77     27.75 o 
  18   6   9       33.14       87.54     37.16 o 
  20   6   9      309.78      322.14     42.69 o 
 -33   7   9      306.54      262.84     56.04 o 
 -31   7   9      102.35      128.99     45.85 o 
 -29   7   9      131.11      166.40     45.31 o 
 -27   7   9       85.03       87.92     37.74 o 
 -25   7   9       12.68       27.17     30.33 o 
 -23   7   9      621.17      533.50     40.74 o 
 -21   7   9      674.92      584.05     40.35 o 
 -19   7   9      287.87      195.72     29.81 o 
 -17   7   9     1978.35     1982.63     50.35 o 
 -15   7   9      488.39      496.93     28.45 o 
 -13   7   9      405.26      376.62     41.92 o 
 -11   7   9      587.26      607.88     34.21 o 
  -9   7   9       79.10       54.99     18.78 o 
  -7   7   9       89.09       92.38     16.22 o 
  -5   7   9       28.15       14.21     13.56 o 
  -3   7   9      327.52      254.50     21.08 o 
  -1   7   9     1148.08     1288.26     40.14 o 
   1   7   9     1860.01     1704.56     47.13 o 
   3   7   9      157.00       40.78     23.93 o 
   5   7   9     1559.48     1593.80     66.98 o 
   7   7   9      820.89      771.60     51.48 o 
   9   7   9      464.73      399.51     43.47 o 
  11   7   9        6.21       46.18     28.75 o 
  13   7   9      133.86      116.03     35.74 o 
  15   7   9      144.76      192.03     43.38 o 
  17   7   9      147.28      188.88     61.43 o 
  19   7   9      269.45      352.32     66.59 o 
 -30   8   9      720.25      817.86    124.95 o 
 -28   8   9      265.77      345.56     51.65 o 
 -26   8   9      106.88      135.16     41.24 o 
 -24   8   9       97.59      135.97     30.14 o 
 -22   8   9      303.77      403.80     38.01 o 
 -20   8   9      468.80      499.94     39.93 o 
 -18   8   9     1775.03     1696.26     78.70 o 
 -16   8   9     3316.80     3369.91     67.92 o 
 -14   8   9      212.35      174.55     22.23 o 
 -12   8   9      431.01      428.66     28.79 o 
 -10   8   9       60.63       75.90     32.20 o 
  -8   8   9     1267.43     1334.19     50.30 o 
  -6   8   9      179.14      210.34     27.31 o 
  -4   8   9      743.60      874.72     49.43 o 
  -2   8   9      343.54      314.29     25.15 o 
   0   8   9     2009.51     2178.74     55.33 o 
   2   8   9     2205.95     1821.50     59.32 o 
   4   8   9      776.31      577.62    106.13 o 
   6   8   9        5.43      -14.14     23.28 o 
   8   8   9      301.59      345.10     54.50 o 
  10   8   9     1061.10     1048.72     65.82 o 
  12   8   9      529.87      549.34     53.68 o 
  14   8   9      160.93      106.40     39.40 o 
  16   8   9      326.33      401.94     54.50 o 
  18   8   9       31.28       28.25     37.99 o 
 -29   9   9       10.02      -26.55     36.59 o 
 -27   9   9      437.82      556.80     61.27 o 
 -25   9   9       17.88       27.18     25.57 o 
 -23   9   9       18.49       36.96     26.47 o 
 -21   9   9       56.76       66.52     26.59 o 
 -19   9   9      102.87       96.17     28.35 o 
 -17   9   9      347.01      311.01     34.55 o 
 -15   9   9      139.87      122.42     21.51 o 
 -13   9   9       60.28       66.06     19.97 o 
 -11   9   9     1295.11     1465.58     82.92 o 
  -9   9   9       20.06       -8.96     19.62 o 
  -7   9   9     1730.96     1615.17     72.95 o 
  -5   9   9      228.81      245.32     31.20 o 
  -3   9   9      873.02      708.86     43.47 o 
  -1   9   9      710.79      741.02     49.61 o 
   1   9   9      398.53      406.67     31.03 o 
   3   9   9      436.49      432.24     37.44 o 
   5   9   9      154.37      101.42     32.95 o 
   7   9   9      433.16      497.60     48.92 o 
   9   9   9      134.48      154.05     39.48 o 
  11   9   9      125.89       20.38     35.03 o 
  13   9   9      205.00      194.20     44.01 o 
  15   9   9        1.50        5.50     33.22 o 
  17   9   9      652.78      747.94     70.28 o 
 -28  10   9        0.36       28.62     41.43 o 
 -26  10   9      156.13      151.16     36.78 o 
 -24  10   9      385.88      431.17     43.37 o 
 -22  10   9      818.78      938.31     55.52 o 
 -20  10   9      123.12      194.20     35.67 o 
 -18  10   9       84.15       66.22     27.21 o 
 -16  10   9       58.76      102.73     43.68 o 
 -14  10   9      395.10      387.22     37.20 o 
 -12  10   9       36.29       50.21     23.09 o 
 -10  10   9      391.56      370.18     34.31 o 
  -8  10   9     1104.58     1008.32     49.87 o 
  -6  10   9      238.20      238.45     32.19 o 
  -4  10   9      482.56      450.55     44.13 o 
  -2  10   9      162.65      178.80     32.18 o 
   0  10   9     1166.51     1054.26     44.72 o 
   2  10   9     1164.56     1090.46     53.43 o 
   4  10   9      267.30      272.91     34.80 o 
   6  10   9      168.48      216.35     45.87 o 
   8  10   9      226.46      279.25     44.84 o 
  10  10   9      213.08      296.35     57.51 o 
  12  10   9       70.00       59.41     37.36 o 
  14  10   9      159.16      192.96     53.32 o 
 -25  11   9      167.66      123.46     44.16 o 
 -23  11   9      195.70      281.15     41.76 o 
 -21  11   9      221.45      219.48     38.55 o 
 -19  11   9      454.58      628.08     48.01 o 
 -17  11   9       25.19        1.45     24.77 o 
 -15  11   9       13.11       -3.15     23.73 o 
 -13  11   9      102.30      123.08     36.41 o 
 -11  11   9      425.42      535.07     42.26 o 
  -9  11   9       50.05       28.93     24.27 o 
  -7  11   9     1321.86     1073.26     79.05 o 
  -5  11   9      400.40      351.10     39.01 o 
  -3  11   9      744.31      740.69     48.89 o 
  -1  11   9      251.89      239.74     36.49 o 
   1  11   9       13.07      -30.65     32.94 o 
   3  11   9       30.99       17.78     34.21 o 
   5  11   9      153.34      160.23     76.03 o 
   7  11   9      246.87      237.59     43.67 o 
   9  11   9        9.53      -26.17     30.95 o 
  11  11   9       44.04       40.31     38.18 o 
  13  11   9      194.02      167.79     49.15 o 
 -24  12   9       51.81      120.46     35.84 o 
 -22  12   9      659.11      622.44    110.24 o 
 -20  12   9      294.15      417.26     68.34 o 
 -18  12   9      753.04      843.12     66.02 o 
 -16  12   9       79.01       68.71     31.19 o 
 -14  12   9      353.51      256.27     45.99 o 
 -12  12   9      152.89      140.16     41.09 o 
 -10  12   9      181.36      172.08     32.03 o 
  -8  12   9      424.63      481.08     42.19 o 
  -6  12   9       69.58       69.13     29.98 o 
  -4  12   9      623.33      723.77     63.21 o 
  -2  12   9       23.93       37.95     27.96 o 
   0  12   9        7.49       48.50     36.21 o 
   2  12   9      204.37      159.73    156.31 o 
   4  12   9      115.01       80.46     39.81 o 
   6  12   9       49.39       21.87     37.49 o 
   8  12   9      162.45      161.02     62.73 o 
  10  12   9       30.09       48.53     39.38 o 
 -21  13   9      244.55      351.33     45.24 o 
 -19  13   9       64.82       35.07     43.02 o 
 -17  13   9       24.78       77.35     34.02 o 
 -15  13   9        1.74       -4.07     35.69 o 
 -13  13   9      210.40      277.54     49.12 o 
 -11  13   9        7.29      -35.38     34.37 o 
  -9  13   9       64.25       43.22     29.38 o 
  -7  13   9       26.57      100.47     32.50 o 
  -5  13   9       42.06       76.49     31.90 o 
  -3  13   9       28.66       51.72     30.21 o 
  -1  13   9      233.44      279.93     51.35 o 
   1  13   9       71.34       89.36     42.69 o 
   3  13   9      172.00      141.44     48.37 o 
   5  13   9       52.11       54.76     42.77 o 
   7  13   9      267.71      219.19     55.27 o 
 -16  14   9      277.90      254.02     52.62 o 
 -14  14   9      328.04      210.62     61.95 o 
 -12  14   9        5.08      -39.47     34.68 o 
 -10  14   9       37.46       12.25     37.66 o 
  -8  14   9       79.02        3.47     36.80 o 
  -6  14   9      133.32      127.15     36.82 o 
  -4  14   9      577.54      585.43     70.03 o 
  -2  14   9      291.97      237.87     52.38 o 
   0  14   9       50.81       71.63     44.91 o 
   2  14   9      115.24      100.00     48.15 o 
 -36   0  10       24.56      -53.59     47.05 o 
 -34   0  10       70.67        9.41     47.31 o 
 -32   0  10       42.04      -53.06     41.82 o 
 -30   0  10      119.42      105.86     50.45 o 
 -28   0  10      356.74      306.88     39.05 o 
 -26   0  10      143.42       47.14     26.04 o 
 -24   0  10       22.51      -10.39     21.21 o 
 -22   0  10      933.49     1116.26     50.81 o 
 -20   0  10     1043.64     1088.23     70.71 o 
 -18   0  10     1544.97     1497.88     50.71 o 
 -16   0  10      386.01      583.64     31.56 o 
 -14   0  10      357.70      364.38     28.19 o 
 -12   0  10      947.68      827.62     37.69 o 
 -10   0  10      102.47       72.81     15.51 o 
  -8   0  10       79.70       46.70     11.86 o 
  -6   0  10    10036.16    11250.63    172.76 o 
  -4   0  10      510.41      595.22     24.52 o 
  -2   0  10      628.10      663.92     25.82 o 
   0   0  10     1247.96     1176.08     34.03 o 
   2   0  10        0.22        0.26     14.42 o 
   4   0  10       19.15       41.04     26.40 o 
   6   0  10     5538.16     5458.53    126.25 o 
   8   0  10      398.76      372.06     34.35 o 
  10   0  10      380.65      325.06     34.94 o 
  12   0  10     2077.23     1757.38     68.38 o 
  14   0  10      422.84      483.58     64.30 o 
  16   0  10        4.15       26.14     37.64 o 
  18   0  10      431.58      540.30     76.85 o 
  20   0  10      247.15      219.05     62.47 o 
 -35   1  10       87.33       11.59     35.25 o 
 -33   1  10        5.74      -24.04     48.62 o 
 -31   1  10      184.56      332.67     42.68 o 
 -29   1  10       74.31       77.68     26.27 o 
 -27   1  10      552.07      535.37     37.46 o 
 -25   1  10      230.86      258.01     26.87 o 
 -23   1  10      169.82      176.45     19.95 o 
 -21   1  10      466.19      463.63     28.67 o 
 -19   1  10      377.19      429.56     21.66 o 
 -17   1  10      236.95      305.92     25.09 o 
 -15   1  10     1550.45     1411.19     30.21 o 
 -13   1  10     2455.94     2567.47     53.84 o 
 -11   1  10     5587.38     5541.73     64.03 o 
  -9   1  10     3176.22     2749.57     44.31 o 
  -7   1  10      668.27      498.56     22.02 o 
  -5   1  10     1377.68     1427.45     28.82 o 
  -3   1  10     4770.51     5520.01     56.42 o 
  -1   1  10     4020.76     4762.15     51.52 o 
   1   1  10      201.25      213.08     14.02 o 
   3   1  10      338.25      329.76     22.76 o 
   5   1  10      355.63      241.79     22.32 o 
   7   1  10       40.42       44.18     17.71 o 
   9   1  10      488.83      502.19     40.01 o 
  11   1  10      372.41      410.12     26.87 o 
  13   1  10       47.37       10.87     20.98 o 
  15   1  10      215.12      250.90     31.58 o 
  17   1  10       30.12       12.53     29.30 o 
  19   1  10      103.30       77.01     53.85 o 
  21   1  10      303.37      470.08     54.80 o 
 -36   2  10      104.62      105.93     43.53 o 
 -34   2  10       80.17      118.19     33.02 o 
 -32   2  10       19.58       66.70     35.17 o 
 -30   2  10        7.29       15.22     24.16 o 
 -28   2  10      357.84      383.13     36.15 o 
 -26   2  10      151.54      171.80     27.95 o 
 -24   2  10      105.26       74.50     25.81 o 
 -22   2  10     1728.28     1845.97     94.10 o 
 -20   2  10       63.38       69.29     14.98 o 
 -18   2  10      485.90      357.92     23.53 o 
 -16   2  10     4378.58     4153.18     56.95 o 
 -14   2  10     1560.15     1413.64     31.00 o 
 -12   2  10      605.73      632.86     23.26 o 
 -10   2  10      204.06      188.23     14.78 o 
  -8   2  10     2084.17     2121.10     39.45 o 
  -6   2  10     1438.11     1582.05     69.87 o 
  -4   2  10     1747.02     2098.13     35.03 o 
  -2   2  10      259.57      194.93     14.27 o 
   0   2  10     1053.42     1080.95     22.84 o 
   2   2  10      186.01      273.17     18.79 o 
   4   2  10      146.07      173.44     19.44 o 
   6   2  10      644.89      751.81     33.95 o 
   8   2  10      193.94      180.04     22.54 o 
  10   2  10       32.87       16.72     18.00 o 
  12   2  10      477.55      357.35     32.77 o 
  14   2  10      133.87      103.46     26.49 o 
  16   2  10        9.37        7.87     26.69 o 
  18   2  10      472.96      446.86     51.47 o 
  20   2  10      184.21      199.02     43.65 o 
 -35   3  10      335.71      367.11     57.95 o 
 -33   3  10       68.39       85.07     30.50 o 
 -31   3  10       86.17       41.03     27.87 o 
 -29   3  10       46.82       45.25     25.48 o 
 -27   3  10       61.80       40.21     24.28 o 
 -25   3  10      112.27      141.15     33.64 o 
 -23   3  10       76.97       32.83     20.34 o 
 -21   3  10     1730.82     1842.13     44.26 o 
 -19   3  10     3350.36     3434.32     54.01 o 
 -17   3  10      171.96      209.75     16.24 o 
 -15   3  10      723.61      688.81     23.31 o 
 -13   3  10      254.93      381.31     18.13 o 
 -11   3  10     1915.91     2018.68     40.23 o 
  -9   3  10      669.85      752.49     18.39 o 
  -7   3  10      943.26     1370.17     38.59 o 
  -5   3  10     1950.96     2137.48     33.19 o 
  -3   3  10      723.85      891.79     21.02 o 
  -1   3  10      595.43      546.87     24.83 o 
   1   3  10      464.78      484.48     22.16 o 
   3   3  10     1050.60      912.61     34.08 o 
   5   3  10     1881.36     1922.18     49.87 o 
   7   3  10      444.41      591.11     43.40 o 
   9   3  10      267.31      259.43     25.81 o 
  11   3  10      113.76      119.10     31.95 o 
  13   3  10      146.11      125.08     43.03 o 
  15   3  10      432.05      419.10     54.73 o 
  17   3  10        5.70       14.37     25.56 o 
  19   3  10       47.36       69.56     34.73 o 
  21   3  10      240.88      295.76     52.67 o 
 -34   4  10      136.80      144.01     38.17 o 
 -32   4  10       25.16       42.07     30.41 o 
 -30   4  10        4.95       -9.07     24.69 o 
 -28   4  10       57.51       81.92     26.67 o 
 -26   4  10      156.29      184.53     36.96 o 
 -24   4  10      211.98      224.95     36.20 o 
 -22   4  10     1956.33     1878.27     61.64 o 
 -20   4  10     2488.85     2274.27     50.42 o 
 -18   4  10     5567.52     5376.59     80.16 o 
 -16   4  10     4100.52     4160.44     59.37 o 
 -14   4  10      351.08      288.45     17.58 o 
 -12   4  10      188.24      143.40     15.28 o 
 -10   4  10      915.15     1088.92     30.53 o 
  -8   4  10      605.13      604.78     17.47 o 
  -6   4  10      741.23      765.78     25.11 o 
  -4   4  10      679.85      783.56     25.21 o 
  -2   4  10      205.45      154.60     15.94 o 
   0   4  10     2858.72     3175.76     57.25 o 
   2   4  10      905.09     1009.88     31.92 o 
   4   4  10      647.83      598.43     30.40 o 
   6   4  10      205.86      155.13     21.35 o 
   8   4  10     3043.15     3157.01     69.35 o 
  10   4  10     1024.55     1006.92    139.71 o 
  12   4  10        3.63       -6.88     23.82 o 
  14   4  10      112.94       94.89     27.59 o 
  16   4  10      136.52      112.93     32.29 o 
  18   4  10       14.70       23.66     28.05 o 
  20   4  10       93.04       94.44     37.66 o 
 -35   5  10       97.92      131.74     37.60 o 
 -33   5  10     1026.99     1226.59     81.23 o 
 -31   5  10       25.79       23.00     33.08 o 
 -29   5  10      352.08      444.84     70.18 o 
 -27   5  10        3.95        8.83     54.89 o 
 -25   5  10      145.70      100.62     32.90 o 
 -23   5  10      168.28      104.92     43.90 o 
 -21   5  10      410.91      411.99     26.61 o 
 -19   5  10      570.62      513.62     27.72 o 
 -17   5  10     2775.44     2456.08     60.15 o 
 -15   5  10     2571.97     2536.99    100.66 o 
 -13   5  10      208.50      216.60     19.34 o 
 -11   5  10     2826.98     2680.67     49.85 o 
  -9   5  10     1330.34     1188.97     31.94 o 
  -7   5  10       78.02      121.60     10.85 o 
  -5   5  10     2923.25     3257.22     52.80 o 
  -3   5  10     2363.26     2428.75     48.63 o 
  -1   5  10      282.46      201.22     19.15 o 
   1   5  10     1230.99     1138.44     45.33 o 
   3   5  10      981.27     1300.55     60.66 o 
   5   5  10      448.15      397.62     33.26 o 
   7   5  10     2182.90     2176.88    106.52 o 
   9   5  10      195.55      171.58     34.65 o 
  11   5  10       58.30       37.00     27.17 o 
  13   5  10      288.85      252.65     39.55 o 
  15   5  10       63.89       69.22     27.49 o 
  17   5  10        6.84       -0.05     25.01 o 
  19   5  10      270.12      263.52     40.21 o 
 -34   6  10      410.20      480.43     63.47 o 
 -32   6  10       78.19       85.97     43.79 o 
 -30   6  10       86.66       80.64     41.22 o 
 -28   6  10       27.55       54.29     34.71 o 
 -26   6  10      110.28      237.27     71.62 o 
 -24   6  10       10.68        4.76     21.83 o 
 -22   6  10      176.40      150.01     27.86 o 
 -20   6  10     2964.35     3091.18     78.83 o 
 -18   6  10     1070.79     1168.54     39.22 o 
 -16   6  10      688.08      647.53     30.64 o 
 -14   6  10       46.00       81.42     20.30 o 
 -12   6  10       12.48       39.87     16.83 o 
 -10   6  10      189.87      210.49     23.52 o 
  -8   6  10      949.96      953.76     23.34 o 
  -6   6  10      559.02      522.41     24.06 o 
  -4   6  10      853.10      911.16     31.38 o 
  -2   6  10      607.96      564.15     34.39 o 
   0   6  10      151.56      157.00     19.56 o 
   2   6  10     1174.89     1163.35     45.42 o 
   4   6  10     1240.85     1236.66     42.57 o 
   6   6  10      435.14      398.03     44.04 o 
   8   6  10      600.95      606.80     47.54 o 
  10   6  10     1343.06     1276.84     72.54 o 
  12   6  10      256.37      290.22     41.75 o 
  14   6  10      148.86      117.95     40.12 o 
  16   6  10      481.24      436.72     42.84 o 
  18   6  10       24.99       87.04     32.10 o 
 -33   7  10      151.80      128.95     67.70 o 
 -31   7  10      322.75      352.89    106.00 o 
 -29   7  10      359.22      273.63     49.02 o 
 -27   7  10      365.00      325.41     49.82 o 
 -25   7  10       91.68       61.15     26.25 o 
 -23   7  10      334.46      369.93     36.58 o 
 -21   7  10       90.38       95.83     25.82 o 
 -19   7  10      535.42      587.62     39.97 o 
 -17   7  10     4484.91     4249.63     76.25 o 
 -15   7  10      648.45      575.68     30.74 o 
 -13   7  10     1177.01     1059.74     38.16 o 
 -11   7  10      145.96       81.43     25.41 o 
  -9   7  10      386.24      370.47     30.22 o 
  -7   7  10      566.44      510.65     33.48 o 
  -5   7  10     1316.31     1413.65     39.17 o 
  -3   7  10      595.29      493.31     27.53 o 
  -1   7  10      409.16      396.38     26.31 o 
   1   7  10     2123.11     2066.48     63.72 o 
   3   7  10       63.37      114.03     29.14 o 
   5   7  10      441.89      355.07     55.28 o 
   7   7  10      828.30      881.18     56.40 o 
   9   7  10      152.70      123.82     33.88 o 
  11   7  10      104.62       88.70     33.73 o 
  13   7  10       95.43      235.84     70.45 o 
  15   7  10       27.50      -11.11     32.20 o 
  17   7  10       39.14       54.16     43.88 o 
 -32   8  10       87.74      161.03     49.81 o 
 -30   8  10       42.63       73.13     40.95 o 
 -28   8  10        0.73       44.25     37.70 o 
 -26   8  10      163.96      221.29     43.06 o 
 -24   8  10       73.01      113.37     29.96 o 
 -22   8  10      286.99      336.15     37.22 o 
 -20   8  10      211.83      194.31     63.93 o 
 -18   8  10     1850.63     1750.12     78.35 o 
 -16   8  10      743.07      697.51     64.97 o 
 -14   8  10      493.42      409.11     30.23 o 
 -12   8  10      112.28       39.90     23.00 o 
 -10   8  10      242.42      154.18     26.11 o 
  -8   8  10     1016.45     1437.51     52.77 o 
  -6   8  10      762.92      605.84     38.50 o 
  -4   8  10      743.85      873.28     35.18 o 
  -2   8  10      304.39      270.31     24.84 o 
   0   8  10      871.96      941.70     39.31 o 
   2   8  10       65.50      108.96     25.56 o 
   4   8  10      109.05       74.60     28.55 o 
   6   8  10      563.95      589.07     48.62 o 
   8   8  10      226.32      231.25     40.21 o 
  10   8  10      224.37      204.14     40.04 o 
  12   8  10      158.37      142.71     67.05 o 
  14   8  10      151.52      212.93     46.54 o 
  16   8  10       78.64       55.70     68.49 o 
 -29   9  10        1.91      -17.10     37.17 o 
 -27   9  10        6.08      -14.52     34.11 o 
 -25   9  10      129.26      105.79     30.54 o 
 -23   9  10       69.18      124.44     31.19 o 
 -21   9  10       95.24       98.28     29.07 o 
 -19   9  10      424.95      463.12     40.37 o 
 -17   9  10      818.40      775.67     49.13 o 
 -15   9  10      232.87      192.56     33.78 o 
 -13   9  10      387.88      309.86     31.87 o 
 -11   9  10      483.66      415.70     35.23 o 
  -9   9  10       78.67       74.52     24.54 o 
  -7   9  10      104.01      153.88     27.46 o 
  -5   9  10      400.61      374.17     63.61 o 
  -3   9  10      479.08      478.38     40.41 o 
  -1   9  10      125.26      110.62     22.06 o 
   1   9  10      117.30       95.69     23.09 o 
   3   9  10        2.64      -29.76     19.84 o 
   5   9  10      670.58      755.61     55.14 o 
   7   9  10      102.63      106.28     41.04 o 
   9   9  10       91.61       68.67     33.42 o 
  11   9  10       97.88      114.24     80.90 o 
  13   9  10       41.94        6.84     66.52 o 
  15   9  10      123.48      148.57     92.14 o 
 -28  10  10       54.24       58.80     71.10 o 
 -26  10  10      357.81      444.52     45.94 o 
 -24  10  10       76.91       29.91     29.48 o 
 -22  10  10        4.16      -37.33     34.39 o 
 -20  10  10      177.57      185.25     33.31 o 
 -18  10  10      236.39      304.99     37.11 o 
 -16  10  10       79.36       88.93     29.19 o 
 -14  10  10       73.12       77.11     43.50 o 
 -12  10  10      772.14      539.28     60.01 o 
 -10  10  10     1030.37      967.52     50.29 o 
  -8  10  10      177.67      209.48     32.12 o 
  -6  10  10      450.87      421.83     39.45 o 
  -4  10  10      372.20      564.16     91.63 o 
  -2  10  10     1503.73     1570.24     63.85 o 
   0  10  10     1634.69     1712.62     72.34 o 
   2  10  10      102.12      141.65     39.24 o 
   4  10  10      249.12      250.14     42.88 o 
   6  10  10      511.25      503.81     52.03 o 
   8  10  10      271.25      309.28     60.38 o 
  10  10  10       27.70       26.87     35.82 o 
  12  10  10       21.93       57.14     40.07 o 
 -25  11  10       81.87      112.97     36.21 o 
 -23  11  10       77.92      118.13     34.75 o 
 -21  11  10      173.99      176.84     46.18 o 
 -19  11  10      680.09      775.45     67.99 o 
 -17  11  10       79.98      118.63     36.96 o 
 -15  11  10      276.40      305.42     47.15 o 
 -13  11  10      255.69      212.79     51.76 o 
 -11  11  10       54.68       16.25     23.72 o 
  -9  11  10      357.04      381.57     56.54 o 
  -7  11  10      329.26      287.05     36.18 o 
  -5  11  10       54.91       32.64     27.15 o 
  -3  11  10      153.85      165.55     33.41 o 
  -1  11  10        5.39       32.47     28.34 o 
   1  11  10      105.28       47.50     34.56 o 
   3  11  10       88.91       46.27     36.97 o 
   5  11  10        5.67        2.90     34.47 o 
   7  11  10       20.70       31.85     35.80 o 
   9  11  10      111.87      102.44     41.15 o 
  11  11  10       13.34       50.88     41.12 o 
 -24  12  10      132.09      140.05     38.22 o 
 -22  12  10      160.68      174.31     38.88 o 
 -20  12  10      163.64      139.10     35.16 o 
 -18  12  10       53.45      -14.34     28.86 o 
 -16  12  10      141.38      100.02     39.92 o 
 -14  12  10       72.44       67.62     44.57 o 
 -12  12  10      212.40      162.17     42.55 o 
 -10  12  10      479.49      557.89     44.96 o 
  -8  12  10      882.90      883.72     53.38 o 
  -6  12  10      512.28      478.37     45.15 o 
  -4  12  10       15.64       23.92     28.25 o 
  -2  12  10      319.46      406.89     44.33 o 
   0  12  10       83.91      104.29     41.17 o 
   2  12  10      244.26      262.64     51.53 o 
   4  12  10       55.84       41.02     55.68 o 
   6  12  10      144.38      134.03     48.05 o 
   8  12  10      220.95      274.52     58.11 o 
 -19  13  10      184.50      194.72     41.28 o 
 -17  13  10      268.30      235.62     50.50 o 
 -15  13  10       10.94       -4.35     36.50 o 
 -13  13  10      103.34      158.21     44.73 o 
 -11  13  10      225.50      112.12     46.01 o 
  -9  13  10      316.51      371.81     43.43 o 
  -7  13  10      116.40      123.11     33.15 o 
  -5  13  10      291.95      364.85     43.91 o 
  -3  13  10      161.32      144.02     35.93 o 
  -1  13  10       72.03       45.97    102.99 o 
   1  13  10     1036.37     1326.50     91.62 o 
   3  13  10       86.42      141.81     47.69 o 
   5  13  10      204.14      258.82     98.41 o 
 -14  14  10        1.98       11.14     38.71 o 
 -12  14  10       63.24       55.76     41.30 o 
 -10  14  10       78.17       23.18     40.33 o 
  -8  14  10       75.69       67.23     34.10 o 
  -6  14  10       77.68      131.04     37.45 o 
  -4  14  10      347.94      322.05     46.44 o 
  -2  14  10       39.60       -3.20     39.93 o 
   0  14  10      217.10      232.51     55.36 o 
 -36   0  11        1.46      -38.42     48.62 o 
 -34   0  11      486.58      531.94     82.34 o 
 -32   0  11       22.37       44.18     50.19 o 
 -30   0  11       82.28       15.68     42.87 o 
 -28   0  11      406.54      271.07     60.64 o 
 -26   0  11      164.73      175.75     35.94 o 
 -24   0  11      327.63      376.78     35.67 o 
 -22   0  11        2.50       17.52     19.59 o 
 -20   0  11     1281.01     1395.60     53.03 o 
 -18   0  11      548.69      577.34     33.83 o 
 -16   0  11      458.53      432.35     44.70 o 
 -14   0  11      472.80      312.04     27.17 o 
 -12   0  11     1518.77     1524.71     71.88 o 
 -10   0  11     1582.14     1671.47     50.46 o 
  -8   0  11     1056.56     1235.37     34.45 o 
  -6   0  11      885.22     1027.59     31.72 o 
  -4   0  11     1484.73     1761.40     41.43 o 
  -2   0  11    12959.85    13439.46    203.97 o 
   0   0  11      395.26      517.94     25.24 o 
   2   0  11       87.60       88.01     20.28 o 
   4   0  11      207.05      186.90     35.81 o 
   6   0  11      465.07      460.67     36.93 o 
   8   0  11      771.43      818.81     47.02 o 
  10   0  11        1.55       24.06     24.52 o 
  12   0  11      118.85      111.01     29.92 o 
  14   0  11        4.77        4.44     38.42 o 
  16   0  11       73.81      130.70     49.14 o 
  18   0  11       18.43       39.73     43.91 o 
  20   0  11       33.99      -61.95     41.30 o 
 -35   1  11        1.80       -6.34     76.85 o 
 -33   1  11       86.82      104.29     68.22 o 
 -31   1  11      222.33      250.36     65.87 o 
 -29   1  11       39.64        1.46     22.37 o 
 -27   1  11     1068.87      887.09     50.19 o 
 -25   1  11      159.77      165.76     25.92 o 
 -23   1  11      399.23      312.71     22.79 o 
 -21   1  11       45.58       56.42     15.15 o 
 -19   1  11      563.82      619.98     25.37 o 
 -17   1  11      171.10      277.74     16.42 o 
 -15   1  11     2353.68     2278.11     57.25 o 
 -13   1  11     3031.60     2953.00     50.80 o 
 -11   1  11     3113.78     3214.84     64.15 o 
  -9   1  11     2088.49     1953.40     37.66 o 
  -7   1  11      374.70      630.16     21.57 o 
  -5   1  11     1221.63     1031.49     23.00 o 
  -3   1  11      450.45      636.39     18.41 o 
  -1   1  11       25.13       16.94      8.38 o 
   1   1  11     2100.08     2128.40     37.72 o 
   3   1  11      183.45      119.14     20.02 o 
   5   1  11     2036.68     2367.01     56.95 o 
   7   1  11       24.76       13.69     14.75 o 
   9   1  11     1861.54     1961.95     49.79 o 
  11   1  11     1024.73      876.15     37.20 o 
  13   1  11      379.52      426.34     36.38 o 
  15   1  11        3.38       15.14     46.40 o 
  17   1  11      253.00      322.49     46.90 o 
  19   1  11       68.61       79.86     68.09 o 
 -36   2  11       22.46       41.16     38.74 o 
 -34   2  11       34.50       91.38     41.94 o 
 -32   2  11      301.11      371.25     39.96 o 
 -30   2  11      221.22      266.84     34.80 o 
 -28   2  11       76.99       44.64     24.33 o 
 -26   2  11      127.49      158.88     27.46 o 
 -24   2  11      312.96      275.25     31.17 o 
 -22   2  11     1601.71     1729.88     55.06 o 
 -20   2  11     1533.37     1461.17     48.25 o 
 -18   2  11      332.19      321.40     19.46 o 
 -16   2  11     1059.96     1010.01     28.22 o 
 -14   2  11     1415.34     1446.99     35.72 o 
 -12   2  11     1335.02     1317.91     33.17 o 
 -10   2  11     1350.63     1376.08     35.66 o 
  -8   2  11      153.00      145.44     12.08 o 
  -6   2  11      162.56      168.80     13.21 o 
  -4   2  11      972.52      978.09     26.93 o 
  -2   2  11      383.49      389.54     13.80 o 
   0   2  11      118.37      195.06     12.53 o 
   2   2  11     1114.43     1076.89     45.33 o 
   4   2  11     1883.51     1782.48     49.29 o 
   6   2  11     1764.79     1858.21     86.68 o 
   8   2  11      484.55      472.49     31.54 o 
  10   2  11      110.62      168.03     26.15 o 
  12   2  11      385.97      286.64     39.84 o 
  14   2  11      297.41      348.54     35.54 o 
  16   2  11       72.95       80.47     34.63 o 
  18   2  11       20.89       36.26     34.33 o 
  20   2  11       41.02       48.72     38.39 o 
 -35   3  11      408.01      362.22     43.72 o 
 -33   3  11      232.02      319.99     51.95 o 
 -31   3  11      146.78       87.63     28.71 o 
 -29   3  11       49.31       69.97     27.92 o 
 -27   3  11      719.74      656.90     42.42 o 
 -25   3  11       58.74       33.56     23.38 o 
 -23   3  11     1297.37     1175.38     42.22 o 
 -21   3  11     3689.64     3421.92     63.20 o 
 -19   3  11     3751.01     3807.68     69.59 o 
 -17   3  11      597.50      582.56     23.57 o 
 -15   3  11     1641.66     1692.55     35.84 o 
 -13   3  11       52.81       25.88     11.76 o 
 -11   3  11      129.56      155.38     15.01 o 
  -9   3  11      682.27      669.66     19.09 o 
  -7   3  11     1568.41     1851.91     31.81 o 
  -5   3  11     1848.04     1970.24     33.04 o 
  -3   3  11      587.01      511.88     19.74 o 
  -1   3  11     3402.67     2849.28     39.96 o 
   1   3  11     2102.24     1924.85     42.53 o 
   3   3  11     3268.29     3570.11     77.51 o 
   5   3  11      783.11      750.43     35.23 o 
   7   3  11      940.88      815.87     37.86 o 
   9   3  11       12.09       30.81     18.76 o 
  11   3  11      438.72      407.80     35.21 o 
  13   3  11      367.99      308.70     54.65 o 
  15   3  11      115.07       57.32     50.60 o 
  17   3  11       75.44      139.89     38.96 o 
  19   3  11       81.99       99.09     49.53 o 
 -34   4  11       99.40       73.08     35.43 o 
 -32   4  11      236.46      289.70     73.09 o 
 -30   4  11       25.16        5.53     25.87 o 
 -28   4  11      108.39      116.62     28.49 o 
 -26   4  11      105.78       86.34     27.08 o 
 -24   4  11       56.78        5.43     20.61 o 
 -22   4  11     1148.66     1045.39     41.19 o 
 -20   4  11      802.50      913.38     50.68 o 
 -18   4  11     2434.68     2448.53     46.57 o 
 -16   4  11      380.79      376.00     23.14 o 
 -14   4  11      943.22      758.50     28.17 o 
 -12   4  11       91.10      188.54     19.11 o 
 -10   4  11      412.03      467.75     15.10 o 
  -8   4  11      560.83      506.14     25.83 o 
  -6   4  11     1650.72     1783.80     31.33 o 
  -4   4  11     1226.88     1101.57     46.46 o 
  -2   4  11      608.17      592.13     43.28 o 
   0   4  11     1696.15     1553.94     35.65 o 
   2   4  11     3086.12     2853.91     78.43 o 
   4   4  11      191.81      154.00     20.95 o 
   6   4  11       72.53      124.53     22.55 o 
   8   4  11     1263.77     1387.25    177.23 o 
  10   4  11      154.86       96.70     29.69 o 
  12   4  11       46.09       64.36     29.63 o 
  14   4  11      391.84      407.41     39.61 o 
  16   4  11      184.92      152.96     33.19 o 
  18   4  11      305.05      319.60    107.30 o 
 -35   5  11      252.73      277.47     75.07 o 
 -33   5  11      973.98     1147.24     63.93 o 
 -31   5  11      226.19      237.79     37.38 o 
 -29   5  11       50.50       84.93     29.27 o 
 -27   5  11      363.66      418.98     42.69 o 
 -25   5  11      494.66      500.10     48.52 o 
 -23   5  11      159.79      130.74     26.57 o 
 -21   5  11      572.41      617.07     41.46 o 
 -19   5  11     1605.67     1718.04     46.28 o 
 -17   5  11     1556.44     1408.80     66.64 o 
 -15   5  11     1036.44     1128.12     33.11 o 
 -13   5  11     1849.22     1670.01     41.06 o 
 -11   5  11      487.55      381.94     21.69 o 
  -9   5  11     2384.89     2326.82     35.86 o 
  -7   5  11     3336.75     3107.97     43.94 o 
  -5   5  11     1731.10     1905.31     42.57 o 
  -3   5  11       13.77       30.07     13.21 o 
  -1   5  11      948.45      837.45     39.35 o 
   1   5  11     5230.64     5302.61     73.08 o 
   3   5  11     4963.48     4968.30     93.34 o 
   5   5  11     2296.86     2323.77     62.36 o 
   7   5  11     1998.96     1700.58     71.19 o 
   9   5  11      717.46      802.99     54.61 o 
  11   5  11      324.11      313.21     41.80 o 
  13   5  11      102.63      156.59     37.05 o 
  15   5  11       17.19      -16.09     24.20 o 
  17   5  11       85.39      130.00     37.07 o 
 -34   6  11        7.15       36.92     43.27 o 
 -32   6  11      495.75      557.48     48.88 o 
 -30   6  11      234.97      225.37     45.97 o 
 -28   6  11      186.14      222.09     43.25 o 
 -26   6  11       76.15       75.28     36.04 o 
 -24   6  11        8.14       32.57     24.54 o 
 -22   6  11      262.49      325.40     34.04 o 
 -20   6  11     1918.74     1724.40     49.05 o 
 -18   6  11     2046.80     1914.05     50.25 o 
 -16   6  11     1867.82     1745.01     47.05 o 
 -14   6  11      160.57       77.72     31.69 o 
 -12   6  11        4.15      -17.86     11.90 o 
 -10   6  11       39.95       52.33     22.56 o 
  -8   6  11       86.12       83.15     20.29 o 
  -6   6  11      466.89      554.35     25.68 o 
  -4   6  11     4107.98     4082.84     68.90 o 
  -2   6  11     1158.50     1330.87     40.63 o 
   0   6  11      271.47      263.86     24.26 o 
   2   6  11     1443.91     1260.86     39.86 o 
   4   6  11      241.82      244.68     25.39 o 
   6   6  11     1441.26     1305.86     63.26 o 
   8   6  11       20.06       10.50     25.71 o 
  10   6  11       30.53       43.23     28.62 o 
  12   6  11       13.03        8.02     33.72 o 
  14   6  11      313.30      335.01     47.89 o 
  16   6  11       14.45       13.66     28.59 o 
 -33   7  11      283.31      208.66     53.31 o 
 -31   7  11      161.83      128.18     46.45 o 
 -29   7  11      368.59      522.82     58.40 o 
 -27   7  11       21.64       38.01     33.45 o 
 -25   7  11      268.85      247.56     33.09 o 
 -23   7  11       87.64      118.75     28.78 o 
 -21   7  11      136.48      103.50     26.78 o 
 -19   7  11      434.99      361.09     27.54 o 
 -17   7  11     1094.54      932.09     38.31 o 
 -15   7  11     1479.86     1625.52     48.30 o 
 -13   7  11      163.36      160.71     24.71 o 
 -11   7  11       67.13       63.71     21.42 o 
  -9   7  11      335.59      289.83     29.07 o 
  -7   7  11      209.21      173.41     26.40 o 
  -5   7  11      910.08     1079.26     36.20 o 
  -3   7  11     1461.43     1500.55     44.05 o 
  -1   7  11       49.50       18.94     22.64 o 
   1   7  11      571.24      503.09     31.06 o 
   3   7  11      294.35      315.85     32.28 o 
   5   7  11      351.10      350.57     40.24 o 
   7   7  11       22.43       -1.82     36.20 o 
   9   7  11       33.89       19.84     28.88 o 
  11   7  11      176.02      123.13     35.53 o 
  13   7  11      222.77      240.59     43.84 o 
  15   7  11       78.90      100.43     38.36 o 
 -32   8  11      115.55      114.95     46.85 o 
 -30   8  11      432.61      459.94     58.59 o 
 -28   8  11      485.80      488.45     57.85 o 
 -26   8  11        1.72       11.94     25.03 o 
 -24   8  11      153.53      126.45     31.05 o 
 -22   8  11      565.57      477.06     41.87 o 
 -20   8  11       85.79       65.32     26.36 o 
 -18   8  11      722.86      651.89     43.38 o 
 -16   8  11      143.06      131.46     21.72 o 
 -14   8  11      542.92      536.00     45.31 o 
 -12   8  11      105.81       82.43     23.70 o 
 -10   8  11       63.85       32.11     21.57 o 
  -8   8  11       27.04       36.91     22.81 o 
  -6   8  11      666.80      759.69     44.21 o 
  -4   8  11      542.80      534.33     39.84 o 
  -2   8  11       14.23        3.39     17.62 o 
   0   8  11     1828.87     1706.57     52.12 o 
   2   8  11      164.69      192.95     29.39 o 
   4   8  11      574.12      629.80     43.11 o 
   6   8  11       80.43       86.20     37.25 o 
   8   8  11      124.70      125.58     35.48 o 
  10   8  11      116.01      118.52     51.36 o 
  12   8  11       42.15       22.10     35.43 o 
  14   8  11      229.66      252.96     49.49 o 
 -29   9  11      144.68      175.21     77.50 o 
 -27   9  11      212.12      288.40     40.45 o 
 -25   9  11      470.65      433.81     43.64 o 
 -23   9  11       62.20       95.82     30.19 o 
 -21   9  11      227.86      331.93     38.22 o 
 -19   9  11       50.05        3.49     23.49 o 
 -17   9  11     1079.26     1153.67     56.65 o 
 -15   9  11      706.52      694.41     43.14 o 
 -13   9  11     1286.38     1195.27     52.10 o 
 -11   9  11      136.99      134.83     48.31 o 
  -9   9  11       67.21       94.75     25.30 o 
  -7   9  11      464.02      465.47     38.70 o 
  -5   9  11       18.49        8.29     22.45 o 
  -3   9  11      295.69      275.58     35.65 o 
  -1   9  11      154.27      122.66     29.95 o 
   1   9  11     1323.34     1306.11     56.16 o 
   3   9  11     1001.08      906.86     50.43 o 
   5   9  11      852.03      977.59     53.58 o 
   7   9  11       97.67      118.18     41.17 o 
   9   9  11       69.43       27.82     54.89 o 
  11   9  11      156.94      103.17     47.97 o 
  13   9  11      146.76      231.10     64.04 o 
 -28  10  11       57.82       48.95     43.33 o 
 -26  10  11      438.28      587.59     51.25 o 
 -24  10  11      565.32      540.81     57.30 o 
 -22  10  11       29.01       23.30     27.72 o 
 -20  10  11       76.70       97.17     40.56 o 
 -18  10  11      206.97      276.09     49.06 o 
 -16  10  11       12.26       -3.11     29.86 o 
 -14  10  11      109.44      147.53     28.51 o 
 -12  10  11      206.31      108.79     27.82 o 
 -10  10  11      288.48      302.73     38.19 o 
  -8  10  11      102.15       90.62     29.26 o 
  -6  10  11      645.52      655.28     45.87 o 
  -4  10  11     1499.28     1468.18     63.34 o 
  -2  10  11     1375.56     1326.78     61.59 o 
   0  10  11        6.68      -29.73     28.39 o 
   2  10  11      140.05      148.60     43.44 o 
   4  10  11        0.28      -42.80     28.53 o 
   6  10  11       24.99       22.22     27.07 o 
   8  10  11      163.34      225.73     44.51 o 
  10  10  11       53.41       71.21     37.31 o 
  12  10  11       98.50       84.48     41.52 o 
 -25  11  11      312.67      327.33     45.54 o 
 -23  11  11       23.64       44.48     31.27 o 
 -21  11  11       33.97       19.19     28.71 o 
 -19  11  11       55.67       90.04     31.54 o 
 -17  11  11       34.59       34.75     33.33 o 
 -15  11  11      721.48      796.73     64.68 o 
 -13  11  11      220.61      182.53     35.08 o 
 -11  11  11      659.87      538.75     43.82 o 
  -9  11  11      511.73      607.02     46.46 o 
  -7  11  11      147.51      177.40     34.38 o 
  -5  11  11      236.33      306.56     42.87 o 
  -3  11  11       51.76       28.14     27.67 o 
  -1  11  11      147.62      206.12     37.65 o 
   1  11  11       84.49       34.11     37.56 o 
   3  11  11       68.97       98.51     39.72 o 
   5  11  11      307.93      322.58     56.45 o 
   7  11  11       68.30       -2.44     37.43 o 
   9  11  11       49.79       40.78     58.55 o 
 -22  12  11      193.34      168.70     39.50 o 
 -20  12  11      100.57       92.39     34.83 o 
 -18  12  11      151.00      178.62     82.34 o 
 -16  12  11       76.72        6.82     62.87 o 
 -14  12  11      102.69      162.75     43.64 o 
 -12  12  11      609.78      609.35     53.84 o 
 -10  12  11      200.12      192.20     35.71 o 
  -8  12  11       14.34       29.59     27.62 o 
  -6  12  11       64.28       88.55     31.63 o 
  -4  12  11      154.08      165.40     35.57 o 
  -2  12  11      184.41      203.52     39.18 o 
   0  12  11      233.80      203.27     49.55 o 
   2  12  11       20.48       54.65     41.14 o 
   4  12  11       72.09       90.10     43.76 o 
   6  12  11      115.32       50.54     43.78 o 
 -19  13  11       50.47      113.74     44.01 o 
 -17  13  11       68.70       93.85     43.02 o 
 -15  13  11      139.75      151.20     46.20 o 
 -13  13  11        7.44        3.37     37.22 o 
 -11  13  11        9.06       42.62     39.90 o 
  -9  13  11       80.47      115.70     34.10 o 
  -7  13  11      316.19      334.02     43.16 o 
  -5  13  11      258.50      348.64     46.07 o 
  -3  13  11      436.25      494.31     49.82 o 
  -1  13  11       44.26       40.88     42.70 o 
   1  13  11      121.68      179.07    107.04 o 
   3  13  11      242.86      202.64     52.87 o 
 -14  14  11       37.57      -43.61     35.09 o 
 -12  14  11       34.14       67.02     44.17 o 
 -10  14  11        5.02       17.66     46.92 o 
  -8  14  11       69.17       94.08     36.01 o 
  -6  14  11       26.92       65.69     36.69 o 
  -4  14  11       46.17       42.65     34.08 o 
 -36   0  12       18.61       76.33     59.34 o 
 -34   0  12       17.76      186.64     63.52 o 
 -32   0  12        3.07       -8.89     43.13 o 
 -30   0  12      943.43     1054.72     92.53 o 
 -28   0  12      735.86      691.39     79.20 o 
 -26   0  12      160.72      271.33     56.98 o 
 -24   0  12      889.70      842.22     46.88 o 
 -22   0  12      282.35      253.43     32.15 o 
 -20   0  12     4566.86     4079.75     92.59 o 
 -18   0  12        5.20       23.00     30.32 o 
 -16   0  12       91.51       73.19     32.67 o 
 -14   0  12       66.83       61.01     25.09 o 
 -12   0  12     2849.93     2307.76    193.43 o 
 -10   0  12      377.32      439.34     23.92 o 
  -8   0  12     1072.31      902.99     31.03 o 
  -6   0  12      330.09      306.54     22.69 o 
  -4   0  12      728.50      694.55     28.54 o 
  -2   0  12     1233.65     1239.66     48.46 o 
   0   0  12     3576.67     3812.97     86.10 o 
   2   0  12     1435.86     1798.32     59.37 o 
   4   0  12       84.11       32.18     17.37 o 
   6   0  12      132.40      109.81     31.76 o 
   8   0  12      999.36     1079.10     54.99 o 
  10   0  12       27.06       42.81     29.41 o 
  12   0  12      322.19      351.76     41.74 o 
  14   0  12       54.67       32.15     43.65 o 
  16   0  12        0.04       -9.93     42.08 o 
  18   0  12       55.08       78.42     53.85 o 
 -37   1  12       55.34       44.28     42.54 o 
 -35   1  12      373.18      348.17     86.00 o 
 -33   1  12      228.34      229.84     69.01 o 
 -31   1  12       32.48       57.52     33.83 o 
 -29   1  12      431.34      469.78     52.93 o 
 -27   1  12      617.85      621.23     42.17 o 
 -25   1  12      843.76      740.28     40.55 o 
 -23   1  12       79.28       50.08     20.07 o 
 -21   1  12     1799.13     1796.29     50.37 o 
 -19   1  12      914.23      906.13     30.08 o 
 -17   1  12     1144.26     1020.04     39.17 o 
 -15   1  12     3211.92     3701.33     60.88 o 
 -13   1  12      486.09      411.73     22.59 o 
 -11   1  12      292.44      325.52     20.47 o 
  -9   1  12       94.53       68.79     10.89 o 
  -7   1  12       92.17       91.98     10.46 o 
  -5   1  12      547.71      751.41     20.38 o 
  -3   1  12       23.94       22.86      9.06 o 
  -1   1  12      177.69      155.85     13.13 o 
   1   1  12     1890.31     1954.89     38.27 o 
   3   1  12      317.84      209.61     18.53 o 
   5   1  12      822.20      644.62     34.53 o 
   7   1  12        8.46       -1.20     20.98 o 
   9   1  12      213.46      233.02     28.67 o 
  11   1  12       54.25       46.21     20.83 o 
  13   1  12      222.53      227.88     32.05 o 
  15   1  12      376.34      439.47     76.98 o 
  17   1  12      198.19      139.15     41.30 o 
  19   1  12       69.06       48.47     38.25 o 
 -36   2  12       86.46      142.27     45.25 o 
 -34   2  12      403.21      395.44     53.75 o 
 -32   2  12       15.33      -12.29     33.87 o 
 -30   2  12      418.44      532.95     48.13 o 
 -28   2  12      505.44      533.46     53.18 o 
 -26   2  12      434.69      376.50     33.50 o 
 -24   2  12      258.49      203.07     27.35 o 
 -22   2  12     2850.98     2765.51     68.98 o 
 -20   2  12     1885.86     1775.65     45.09 o 
 -18   2  12      570.72      534.60     23.27 o 
 -16   2  12      636.85      570.97     25.51 o 
 -14   2  12     1151.00     1280.76     35.03 o 
 -12   2  12     1792.96     1679.17     43.09 o 
 -10   2  12      154.81      199.64     16.46 o 
  -8   2  12      245.22      191.91     21.80 o 
  -6   2  12      371.39      270.42     14.82 o 
  -4   2  12     1193.51     1216.82     22.67 o 
  -2   2  12      139.27      185.87     11.54 o 
   0   2  12     2094.38     2078.05     34.90 o 
   2   2  12      535.12      555.51     27.07 o 
   4   2  12      288.56      187.24     36.55 o 
   6   2  12      266.32      337.52     42.16 o 
   8   2  12      156.42      103.30     22.65 o 
  10   2  12      388.97      440.79     35.99 o 
  12   2  12       43.72       40.23     24.14 o 
  14   2  12       91.36      112.49     41.42 o 
  16   2  12      158.31      126.50     38.54 o 
  18   2  12       37.37       49.14     37.91 o 
 -35   3  12      384.70      460.31     60.38 o 
 -33   3  12        1.27       -1.66     27.25 o 
 -31   3  12       33.59       58.94     31.21 o 
 -29   3  12      101.08       90.45     28.28 o 
 -27   3  12      556.86      646.26     42.97 o 
 -25   3  12      108.22       40.48     17.08 o 
 -23   3  12      285.06      275.12     23.44 o 
 -21   3  12     3437.00     3120.96     54.72 o 
 -19   3  12     1956.27     1792.02     40.14 o 
 -17   3  12      180.54      181.95     20.02 o 
 -15   3  12     2377.48     2340.54     48.40 o 
 -13   3  12      706.96      706.67     18.23 o 
 -11   3  12     1221.33     1133.95     24.88 o 
  -9   3  12     3134.67     3290.60     45.92 o 
  -7   3  12     2371.16     2259.02     37.12 o 
  -5   3  12      507.34      506.78     18.90 o 
  -3   3  12      161.35      160.12     23.64 o 
  -1   3  12     3706.15     3574.37     60.59 o 
   1   3  12     6134.03     5751.55     75.19 o 
   3   3  12      247.32      234.57     24.27 o 
   5   3  12      115.62       81.75     25.25 o 
   7   3  12      470.20      452.15     31.71 o 
   9   3  12       14.98       67.45     33.07 o 
  11   3  12       53.69       71.83     24.84 o 
  13   3  12       10.62       -0.99     23.27 o 
  15   3  12       63.90       66.73     29.07 o 
  17   3  12      215.56      315.75     50.19 o 
 -34   4  12      133.65      101.16     39.56 o 
 -32   4  12       33.63       12.72     28.68 o 
 -30   4  12       42.36       21.99     25.74 o 
 -28   4  12      207.93      260.77     34.65 o 
 -26   4  12       18.70       -0.45     21.92 o 
 -24   4  12       30.65       17.42     16.05 o 
 -22   4  12     1125.98     1201.40     46.37 o 
 -20   4  12     3779.59     3767.15     61.28 o 
 -18   4  12      262.71      259.46     19.92 o 
 -16   4  12       20.04       37.26     14.30 o 
 -14   4  12      976.81     1164.17     34.90 o 
 -12   4  12     1025.43     1173.40     33.87 o 
 -10   4  12       34.24       29.75      8.88 o 
  -8   4  12       26.59       -0.64      8.80 o 
  -6   4  12     3034.70     3169.01     45.09 o 
  -4   4  12      708.20      650.29     32.33 o 
  -2   4  12      517.15      519.59     26.19 o 
   0   4  12      218.74      223.73     19.16 o 
   2   4  12     4696.45     4209.20    177.29 o 
   4   4  12     1010.45      919.50     62.58 o 
   6   4  12      584.06      659.16     52.54 o 
   8   4  12      272.30      237.10     35.39 o 
  10   4  12       32.20       23.07     26.24 o 
  12   4  12      366.95      321.46     53.10 o 
  14   4  12       42.54       -6.55     23.97 o 
  16   4  12      127.70      136.17     32.74 o 
 -35   5  12      207.76      186.66     41.42 o 
 -33   5  12      507.42      531.06     49.42 o 
 -31   5  12       17.06      -13.63     26.76 o 
 -29   5  12        5.34       15.49     27.16 o 
 -27   5  12       13.14      -32.60     21.73 o 
 -25   5  12        6.49        9.97     22.75 o 
 -23   5  12      216.61      267.31     27.52 o 
 -21   5  12      830.31      865.81     43.23 o 
 -19   5  12     3712.83     3860.69     63.02 o 
 -17   5  12     2405.93     2476.93     49.00 o 
 -15   5  12       38.18       46.07     15.23 o 
 -13   5  12      924.41      831.99     31.03 o 
 -11   5  12      166.09      252.90     19.52 o 
  -9   5  12     2519.73     2351.27     47.25 o 
  -7   5  12     1554.46     1604.56     38.95 o 
  -5   5  12      882.91      773.78     30.03 o 
  -3   5  12     2737.43     2695.53     55.66 o 
  -1   5  12      685.38      734.88     32.44 o 
   1   5  12     6057.47     5731.28     78.74 o 
   3   5  12      629.45      635.68     31.51 o 
   5   5  12      492.44      524.71     39.02 o 
   7   5  12      294.09      291.41     61.17 o 
   9   5  12      322.40      301.10     50.45 o 
  11   5  12       57.73       48.83     37.25 o 
  13   5  12       93.07       36.29     32.34 o 
  15   5  12      156.63      155.70     33.45 o 
  17   5  12       31.91       60.47     31.00 o 
 -34   6  12       66.18       56.56     35.99 o 
 -32   6  12       91.84      117.75     35.01 o 
 -30   6  12       61.72       22.58     29.44 o 
 -28   6  12      126.35       83.25     29.58 o 
 -26   6  12        9.79       -8.28     28.21 o 
 -24   6  12      255.43      193.88     35.90 o 
 -22   6  12       39.43       34.17     22.99 o 
 -20   6  12      641.91      665.38     33.01 o 
 -18   6  12      712.79      736.74     30.09 o 
 -16   6  12     4700.42     3965.07     70.04 o 
 -14   6  12      366.99      350.70     24.06 o 
 -12   6  12      453.55      525.94     26.67 o 
 -10   6  12      807.63      892.36     50.16 o 
  -8   6  12       46.63       -2.82     20.59 o 
  -6   6  12     3783.87     3825.26     81.50 o 
  -4   6  12      934.18      905.51     34.30 o 
  -2   6  12     1300.88     1023.04     44.60 o 
   0   6  12     1191.34     1262.21     43.57 o 
   2   6  12     5682.50     5933.92     91.42 o 
   4   6  12      559.56      563.14     34.05 o 
   6   6  12       84.90       71.42     41.82 o 
   8   6  12      150.21      116.64     33.10 o 
  10   6  12      101.43      124.24     34.98 o 
  12   6  12      105.22       60.68     34.56 o 
  14   6  12      216.67      257.57     47.33 o 
  16   6  12      653.11      640.56     66.26 o 
 -33   7  12      188.42      272.13     44.08 o 
 -31   7  12      164.18      122.47     46.21 o 
 -29   7  12       99.58      109.64    108.48 o 
 -27   7  12       35.73       54.70     36.50 o 
 -25   7  12      101.61       57.26     41.46 o 
 -23   7  12       45.14       42.38     28.52 o 
 -21   7  12      303.66      392.68     61.50 o 
 -19   7  12      576.57      535.47     31.51 o 
 -17   7  12      382.41      385.45     28.20 o 
 -15   7  12     1190.53     1073.16     47.28 o 
 -13   7  12      303.47      208.01     33.37 o 
 -11   7  12      222.22      207.35     28.12 o 
  -9   7  12       20.76       26.17     20.00 o 
  -7   7  12      905.54      805.65     43.72 o 
  -5   7  12      561.99      609.30     40.18 o 
  -3   7  12      202.52      241.72     31.13 o 
  -1   7  12      640.01      680.88     34.48 o 
   1   7  12      627.03      595.50     34.24 o 
   3   7  12      300.57      336.70     53.92 o 
   5   7  12      301.86      378.95     48.10 o 
   7   7  12      193.94      206.06     37.48 o 
   9   7  12      163.66      153.41     36.77 o 
  11   7  12       60.72       29.78     33.20 o 
  13   7  12      121.27      200.17     93.06 o 
  15   7  12      116.39       74.87     61.82 o 
 -32   8  12       31.85       61.57     43.66 o 
 -30   8  12       48.43      -22.03     36.15 o 
 -28   8  12      296.57      279.05     52.25 o 
 -26   8  12      137.54      213.46     37.38 o 
 -24   8  12       31.68       41.59     28.16 o 
 -22   8  12      229.90      237.14     34.54 o 
 -20   8  12      502.21      645.03     46.20 o 
 -18   8  12      566.64      585.11     36.79 o 
 -16   8  12     1000.48     1125.56     49.63 o 
 -14   8  12      172.10      188.11     47.11 o 
 -12   8  12      926.58      875.68     45.83 o 
 -10   8  12      106.03       94.71     25.28 o 
  -8   8  12     1442.44     1297.85     70.24 o 
  -6   8  12     1114.62     1044.71     62.06 o 
  -4   8  12     1025.84     1053.35     65.82 o 
  -2   8  12      265.04      273.36     34.63 o 
   0   8  12      344.83      377.95     30.03 o 
   2   8  12     1116.18     1139.97     53.00 o 
   4   8  12      402.53      467.56     46.66 o 
   6   8  12      389.08      464.47     48.30 o 
   8   8  12       25.64       27.97     31.46 o 
  10   8  12       51.19       46.83     40.52 o 
  12   8  12        0.29       39.22     36.40 o 
  14   8  12       57.10       69.62     40.07 o 
 -29   9  12      215.53      230.74     53.50 o 
 -27   9  12      248.42      305.47     42.86 o 
 -25   9  12      369.66      423.13     60.24 o 
 -23   9  12      186.15      242.76     36.92 o 
 -21   9  12        0.98       28.74     26.74 o 
 -19   9  12     1014.88      977.09     54.92 o 
 -17   9  12      644.86      701.21     46.92 o 
 -15   9  12      470.93      439.74     37.99 o 
 -13   9  12      329.85      257.78     32.38 o 
 -11   9  12       80.26       59.52     26.27 o 
  -9   9  12      163.06      144.20     28.42 o 
  -7   9  12      416.36      310.59     35.52 o 
  -5   9  12      682.06      647.28     45.50 o 
  -3   9  12      494.19      479.88     91.87 o 
  -1   9  12      605.56      614.68     59.36 o 
   1   9  12      719.16      595.50     57.66 o 
   3   9  12       60.38       36.50     26.29 o 
   5   9  12       50.45       49.32     28.08 o 
   7   9  12       23.27       69.26     35.65 o 
   9   9  12       77.86       51.70     48.36 o 
  11   9  12      212.88      234.83     49.36 o 
 -28  10  12      183.53      172.08     40.16 o 
 -26  10  12        7.81      -11.18     29.66 o 
 -24  10  12      116.19      158.43     36.00 o 
 -22  10  12        4.22      -29.36     24.49 o 
 -20  10  12       52.96       69.68     30.87 o 
 -18  10  12      252.78      301.56     46.45 o 
 -16  10  12       62.38       35.63     32.93 o 
 -14  10  12      102.36       96.27     27.93 o 
 -12  10  12      657.42      555.75     43.11 o 
 -10  10  12       81.55      140.78     30.58 o 
  -8  10  12      166.93      178.05     32.78 o 
  -6  10  12      174.24      172.13     32.50 o 
  -4  10  12      339.63      314.17     39.65 o 
  -2  10  12      218.80      212.36     35.68 o 
   0  10  12       69.23       55.07     48.88 o 
   2  10  12       90.32       19.78     34.93 o 
   4  10  12       23.99      -49.13     33.44 o 
   6  10  12      168.08      200.15     49.88 o 
   8  10  12       32.32       41.26     43.94 o 
  10  10  12       27.45       53.09     40.12 o 
 -25  11  12       54.53       25.21     31.76 o 
 -23  11  12      141.68      203.11     39.92 o 
 -21  11  12      143.24      141.48     36.15 o 
 -19  11  12       25.06       19.83     34.16 o 
 -17  11  12      139.70      174.04     44.08 o 
 -15  11  12      150.77      134.49     41.74 o 
 -13  11  12      361.29      311.76     72.04 o 
 -11  11  12       74.58       75.51     30.12 o 
  -9  11  12      787.23      764.72     51.26 o 
  -7  11  12      195.62      126.83     32.26 o 
  -5  11  12      985.08     1015.10    123.80 o 
  -3  11  12       64.85       50.07     29.00 o 
  -1  11  12      738.52      651.67     52.44 o 
   1  11  12      145.70      170.09     45.81 o 
   3  11  12       46.25       53.32     38.56 o 
   5  11  12       50.58       35.04     39.98 o 
   7  11  12        1.99      -22.28     39.82 o 
 -22  12  12        0.81       28.93     31.96 o 
 -20  12  12       15.74      -23.06     35.69 o 
 -18  12  12       32.60       22.53     67.57 o 
 -16  12  12      114.42       95.63     41.87 o 
 -14  12  12       22.44       23.29     33.71 o 
 -12  12  12       56.52       53.04     29.73 o 
 -10  12  12       27.16      100.54     45.14 o 
  -8  12  12      259.67      316.20     41.33 o 
  -6  12  12       92.19      123.33     57.19 o 
  -4  12  12      135.96      174.16     37.11 o 
  -2  12  12       14.73       13.88     30.38 o 
   0  12  12       52.31       70.55     43.05 o 
   2  12  12       82.42       75.77     45.24 o 
   4  12  12      285.60      297.40     65.09 o 
 -19  13  12      103.89      159.40     49.39 o 
 -17  13  12       62.88      143.06     47.09 o 
 -15  13  12       60.09        4.87     38.11 o 
 -13  13  12       39.48        6.88     39.18 o 
 -11  13  12       34.07      -42.93     28.62 o 
  -9  13  12       78.38       71.95     32.82 o 
  -7  13  12      225.84      279.47     42.73 o 
  -5  13  12       60.94       14.71     33.34 o 
  -3  13  12      115.29       65.60     36.45 o 
  -1  13  12      252.03      319.88     64.30 o 
   1  13  12      447.10      304.58     58.67 o 
 -36   0  13        7.17       78.94     59.60 o 
 -34   0  13        6.39       20.13     50.19 o 
 -32   0  13        4.84      -25.88     43.91 o 
 -30   0  13      572.53      540.04     74.76 o 
 -28   0  13        5.44      -23.53     37.64 o 
 -26   0  13     1033.07      783.40     75.80 o 
 -24   0  13      751.79      666.82     68.75 o 
 -22   0  13      125.47      166.11     40.12 o 
 -20   0  13      114.69      112.40     38.42 o 
 -18   0  13       80.85        7.84     33.20 o 
 -16   0  13     1453.27     1161.38     50.97 o 
 -14   0  13        2.69       12.75     16.47 o 
 -12   0  13        0.29      -13.10     20.82 o 
 -10   0  13      275.64      414.70     24.48 o 
  -8   0  13     2323.32     2106.98     49.06 o 
  -6   0  13       96.38       52.20     14.17 o 
  -4   0  13       26.37       32.83     14.09 o 
  -2   0  13      109.16       49.08     15.91 o 
   0   0  13     1083.63      982.36     46.42 o 
   2   0  13      361.93      428.53     56.85 o 
   4   0  13       62.34       63.29     19.85 o 
   6   0  13       26.62       33.33     23.29 o 
   8   0  13      103.65      173.70     32.49 o 
  10   0  13      559.08      558.08     48.03 o 
  12   0  13     1103.37      885.60     84.95 o 
  14   0  13      190.68      173.30     55.94 o 
  16   0  13      129.91       23.79     50.97 o 
 -37   1  13       15.62      -18.31     41.78 o 
 -35   1  13       85.15      117.61     44.72 o 
 -33   1  13      191.00      207.30     47.28 o 
 -31   1  13      131.78       68.88     37.66 o 
 -29   1  13       37.90       18.08     31.77 o 
 -27   1  13      348.22      356.02     45.19 o 
 -25   1  13      594.07      590.31     70.32 o 
 -23   1  13      881.97      794.86     39.39 o 
 -21   1  13       28.15       52.67     20.32 o 
 -19   1  13      506.51      498.64     39.72 o 
 -17   1  13      397.00      299.93     21.47 o 
 -15   1  13      567.35      539.20     25.79 o 
 -13   1  13      686.02      882.75     26.36 o 
 -11   1  13     1271.95     1238.01     32.82 o 
  -9   1  13      488.98      579.11     19.48 o 
  -7   1  13     2497.03     2336.85     46.91 o 
  -5   1  13     1814.70     2095.99     34.43 o 
  -3   1  13      342.16      412.17     17.37 o 
  -1   1  13     4437.11     4407.93     60.32 o 
   1   1  13      176.70      212.94     18.73 o 
   3   1  13      230.97      344.38     25.88 o 
   5   1  13      172.45      189.93     30.10 o 
   7   1  13      281.25      326.08     26.06 o 
   9   1  13       37.36       24.01     31.81 o 
  11   1  13      102.07       94.21     28.98 o 
  13   1  13       87.78      122.18     35.54 o 
  15   1  13      235.62      364.96     58.81 o 
  17   1  13      488.98      469.15     56.10 o 
 -36   2  13       47.98        8.45     39.73 o 
 -34   2  13       30.61       44.28     39.49 o 
 -32   2  13       85.65       29.10     40.12 o 
 -30   2  13      654.16      714.60     45.85 o 
 -28   2  13       43.33       55.56     25.95 o 
 -26   2  13      228.47      197.70     28.76 o 
 -24   2  13      223.32      146.07     20.46 o 
 -22   2  13      841.02      799.04     43.69 o 
 -20   2  13      387.31      367.97     22.18 o 
 -18   2  13      213.74      287.87     21.96 o 
 -16   2  13      138.08      141.77     18.00 o 
 -14   2  13     1589.15     1404.52     37.83 o 
 -12   2  13     3450.73     3652.52     60.97 o 
 -10   2  13      891.01     1049.72     50.97 o 
  -8   2  13      764.94      709.65     24.90 o 
  -6   2  13      270.64      269.67     14.61 o 
  -4   2  13     1074.40      979.99     21.63 o 
  -2   2  13     1025.56      982.56     24.80 o 
   0   2  13      214.80      262.09     19.29 o 
   2   2  13      583.17      565.79     28.36 o 
   4   2  13       25.75       16.87     16.79 o 
   6   2  13       82.40      119.71     34.94 o 
   8   2  13       49.42       -6.80     17.28 o 
  10   2  13       14.96       26.07     23.21 o 
  12   2  13      334.01      440.95     52.68 o 
  14   2  13      151.65      191.87     33.61 o 
  16   2  13      184.68      216.86     62.73 o 
 -35   3  13      232.50      280.36     55.63 o 
 -33   3  13      124.39       73.08     40.52 o 
 -31   3  13       57.36       53.44     28.89 o 
 -29   3  13      315.71      333.12     48.82 o 
 -27   3  13        6.66       26.11     24.08 o 
 -25   3  13       78.85       47.88     17.69 o 
 -23   3  13      183.90      234.02     22.62 o 
 -21   3  13      570.84      466.62     27.63 o 
 -19   3  13      818.76      744.08     28.09 o 
 -17   3  13      763.10      835.12     42.29 o 
 -15   3  13     1379.33     1252.24     36.62 o 
 -13   3  13      276.91      223.87     19.16 o 
 -11   3  13     3845.00     4062.23     53.69 o 
  -9   3  13      682.91      752.44     32.82 o 
  -7   3  13      548.42      595.99     21.00 o 
  -5   3  13     3128.88     2786.87     51.58 o 
  -3   3  13      753.91      758.59     56.07 o 
  -1   3  13     4131.62     4059.51     61.40 o 
   1   3  13      478.03      498.99     27.31 o 
   3   3  13     1267.30     1274.23     40.52 o 
   5   3  13      819.53      899.44     44.36 o 
   7   3  13      322.37      223.47     27.01 o 
   9   3  13      151.42      163.34     34.36 o 
  11   3  13        7.88        7.37     22.89 o 
  13   3  13       82.72       40.43     27.17 o 
  15   3  13      141.74      231.83     37.38 o 
 -34   4  13      175.12      116.68     52.53 o 
 -32   4  13      289.28      344.06     41.54 o 
 -30   4  13      359.62      492.74     44.11 o 
 -28   4  13       93.90      158.32     44.09 o 
 -26   4  13        2.62      -22.47     24.09 o 
 -24   4  13      529.36      556.87     30.29 o 
 -22   4  13     1075.77     1107.21     38.24 o 
 -20   4  13     4582.57     4244.79     89.68 o 
 -18   4  13     1135.56     1204.52     38.89 o 
 -16   4  13       56.39       43.14     15.43 o 
 -14   4  13      708.09      608.12     37.54 o 
 -12   4  13      111.07      139.86     17.50 o 
 -10   4  13      494.33      566.50     26.21 o 
  -8   4  13       30.96       40.42     13.16 o 
  -6   4  13     2039.41     2093.89     45.69 o 
  -4   4  13     1820.94     1910.81     45.78 o 
  -2   4  13     1751.38     1792.44     40.35 o 
   0   4  13       93.04       58.61     15.47 o 
   2   4  13      684.60      650.71     34.72 o 
   4   4  13      351.15      292.33     35.29 o 
   6   4  13      111.58      105.11     23.93 o 
   8   4  13      419.30      377.17     43.16 o 
  10   4  13      515.38      549.07     50.79 o 
  12   4  13      523.76      598.32     45.18 o 
  14   4  13      240.60      280.57     47.91 o 
  16   4  13       48.50       76.48     30.61 o 
 -35   5  13      172.01      215.95     48.97 o 
 -33   5  13      111.78       78.95     33.37 o 
 -31   5  13      157.01      136.15     46.32 o 
 -29   5  13      225.76      271.98     37.39 o 
 -27   5  13       20.80       -4.96     24.63 o 
 -25   5  13      388.89      360.98     31.25 o 
 -23   5  13      852.96      813.91     44.24 o 
 -21   5  13        7.41        5.77     14.72 o 
 -19   5  13     3941.84     3603.02     62.84 o 
 -17   5  13     4473.35     4685.66    124.32 o 
 -15   5  13      753.61      692.95     30.72 o 
 -13   5  13      416.80      438.04     26.36 o 
 -11   5  13       81.19       47.97     15.11 o 
  -9   5  13      816.36      930.38     43.45 o 
  -7   5  13      530.20      621.59     27.69 o 
  -5   5  13      639.84      566.61     33.36 o 
  -3   5  13     1274.62     1361.49     41.84 o 
  -1   5  13     3519.38     3459.55     82.16 o 
   1   5  13     2414.50     2512.38     50.82 o 
   3   5  13     3039.62     2944.87     62.39 o 
   5   5  13      211.45      163.69     33.13 o 
   7   5  13       85.83       33.60     45.87 o 
   9   5  13      365.21      328.47     43.17 o 
  11   5  13       38.37       45.92     50.32 o 
  13   5  13       26.60       38.30     29.69 o 
  15   5  13      344.25      331.07     42.33 o 
 -34   6  13       30.74      -41.56     40.73 o 
 -32   6  13      441.65      435.88     46.95 o 
 -30   6  13       42.36       56.15     31.14 o 
 -28   6  13      174.63      184.00     33.15 o 
 -26   6  13       19.62       43.66     22.98 o 
 -24   6  13       37.71       33.87     21.35 o 
 -22   6  13       13.95       17.26     15.24 o 
 -20   6  13      556.01      478.90     26.63 o 
 -18   6  13     1642.33     1721.99     48.08 o 
 -16   6  13      265.12      183.91     22.46 o 
 -14   6  13     2251.22     2396.34     53.62 o 
 -12   6  13      191.88      193.63     33.78 o 
 -10   6  13       32.73       45.73     21.07 o 
  -8   6  13      665.49      520.10     38.83 o 
  -6   6  13     3014.35     2757.68    121.38 o 
  -4   6  13      547.70      445.89     38.11 o 
  -2   6  13     1185.46     1080.89     40.69 o 
   0   6  13      274.09      247.57     22.59 o 
   2   6  13      430.48      482.10     40.14 o 
   4   6  13      408.17      273.81     34.59 o 
   6   6  13        3.34       -2.89     24.79 o 
   8   6  13      142.91       86.59     32.77 o 
  10   6  13      122.85       95.82     35.29 o 
  12   6  13      208.77      181.21     41.33 o 
  14   6  13       48.66       17.14     28.59 o 
 -33   7  13      205.27      288.24     48.44 o 
 -31   7  13      410.07      373.21     45.23 o 
 -29   7  13       96.02      113.44     37.09 o 
 -27   7  13      197.79      226.13     30.28 o 
 -25   7  13      331.16      375.41     45.80 o 
 -23   7  13      116.85       95.77     23.73 o 
 -21   7  13      130.99      157.55     25.15 o 
 -19   7  13      167.43      192.04     21.31 o 
 -17   7  13      765.22      773.95     34.67 o 
 -15   7  13      188.87      173.94     37.80 o 
 -13   7  13      861.51      830.18     48.18 o 
 -11   7  13      113.71       86.73     36.58 o 
  -9   7  13      774.94      701.14     41.98 o 
  -7   7  13      106.71      137.95     26.93 o 
  -5   7  13       19.18        2.32     21.07 o 
  -3   7  13     1088.59     1372.22    205.93 o 
  -1   7  13      601.41      568.42     33.19 o 
   1   7  13     1617.53     1831.67     53.85 o 
   3   7  13      233.54      285.06     33.00 o 
   5   7  13       76.42       91.74     26.16 o 
   7   7  13      153.69      111.01     33.91 o 
   9   7  13       14.39      -20.26     36.46 o 
  11   7  13       16.11       -8.06     31.09 o 
  13   7  13       15.69        4.45     33.94 o 
 -30   8  13      160.76      114.30     90.97 o 
 -28   8  13       66.08       76.61     39.24 o 
 -26   8  13       78.42       69.22     29.98 o 
 -24   8  13      141.96      144.22     33.50 o 
 -22   8  13      842.56      810.51     50.22 o 
 -20   8  13      211.33      214.60     33.52 o 
 -18   8  13      649.46      630.07     42.18 o 
 -16   8  13      341.29      332.32     33.54 o 
 -14   8  13      381.20      415.09     36.20 o 
 -12   8  13      616.70      515.58     52.10 o 
 -10   8  13      231.27      159.13     34.43 o 
  -8   8  13      428.34      443.68     38.32 o 
  -6   8  13      155.99      134.66     41.66 o 
  -4   8  13      108.52      111.96     29.32 o 
  -2   8  13       26.61       23.11     24.35 o 
   0   8  13      114.20      133.11     30.85 o 
   2   8  13      588.59      640.53     43.73 o 
   4   8  13      517.55      541.44     43.07 o 
   6   8  13      216.07      212.72     57.59 o 
   8   8  13      186.44      115.32     38.11 o 
  10   8  13       80.96       96.94     59.34 o 
  12   8  13       43.75       25.94     37.10 o 
 -29   9  13       83.87       47.64     61.43 o 
 -27   9  13       61.08       79.21     33.03 o 
 -25   9  13        2.25        4.49     27.53 o 
 -23   9  13      407.48      375.93     42.15 o 
 -21   9  13        2.74        6.48     26.08 o 
 -19   9  13      337.15      283.71     45.99 o 
 -17   9  13       27.99        1.70     22.58 o 
 -15   9  13      412.21      356.64     63.73 o 
 -13   9  13        9.22        5.98     24.32 o 
 -11   9  13      174.05      139.27     30.13 o 
  -9   9  13      146.16      105.01     28.65 o 
  -7   9  13       20.07      -38.67     26.93 o 
  -5   9  13       37.37       48.90     26.69 o 
  -3   9  13      666.09      630.26     67.89 o 
  -1   9  13       35.18      -18.42     30.59 o 
   1   9  13       49.16       32.79     32.88 o 
   3   9  13      103.03      109.34     40.04 o 
   5   9  13       40.43       44.28     62.34 o 
   7   9  13       90.47       73.81     31.06 o 
   9   9  13       14.87       29.97     35.09 o 
 -28  10  13      131.76       87.35     34.92 o 
 -26  10  13      279.04      321.06     43.93 o 
 -24  10  13      401.66      469.01     47.95 o 
 -22  10  13      224.90      199.51     36.45 o 
 -20  10  13      332.99      362.07     50.26 o 
 -18  10  13       70.87       63.99     34.34 o 
 -16  10  13      182.75      134.74     38.91 o 
 -14  10  13      109.06       62.30     27.51 o 
 -12  10  13       80.82       72.61     27.75 o 
 -10  10  13      126.89      143.38     31.82 o 
  -8  10  13      175.14      156.94     34.77 o 
  -6  10  13      370.39      504.98     51.19 o 
  -4  10  13      434.57      558.92     61.01 o 
  -2  10  13      395.15      501.80     46.12 o 
   0  10  13      167.64      244.76     79.07 o 
   2  10  13       80.37      103.84     41.12 o 
   4  10  13      230.81      259.54     53.00 o 
   6  10  13       71.75       59.55     53.06 o 
   8  10  13       34.06       37.15     40.60 o 
 -25  11  13      384.17      431.83     50.06 o 
 -23  11  13      404.37      370.74     47.50 o 
 -21  11  13       40.19       17.19     38.34 o 
 -19  11  13       91.99       78.79     39.60 o 
 -17  11  13       70.47       90.51     40.76 o 
 -15  11  13       12.99       17.97     36.60 o 
 -13  11  13       78.57       90.52     29.96 o 
 -11  11  13       14.23       63.59     29.31 o 
  -9  11  13      230.10      182.01     35.85 o 
  -7  11  13      266.44      261.32     39.19 o 
  -5  11  13      529.45      526.84     48.13 o 
  -3  11  13      111.33      116.10     34.83 o 
  -1  11  13        4.00       -0.03     35.21 o 
   1  11  13      108.83      177.33     46.92 o 
   3  11  13       26.33       10.33     40.11 o 
   5  11  13      132.97      134.45     48.98 o 
 -22  12  13        7.68      -49.88     33.25 o 
 -20  12  13       68.38      131.97     46.94 o 
 -18  12  13       18.37       44.88     40.12 o 
 -16  12  13       18.37        6.61     36.61 o 
 -14  12  13       23.34        6.64     32.15 o 
 -12  12  13       93.68      104.89     33.85 o 
 -10  12  13       88.43       41.54     36.85 o 
  -8  12  13       24.53       19.15     28.74 o 
  -6  12  13       92.53       59.25     32.00 o 
  -4  12  13      167.43      144.13     39.22 o 
  -2  12  13      115.48       28.08     54.50 o 
   0  12  13        7.24       16.25     38.25 o 
   2  12  13       66.04       -4.13     40.64 o 
 -17  13  13      291.23      323.08     56.73 o 
 -15  13  13        5.08       16.29     40.26 o 
 -13  13  13      147.94      254.73     54.52 o 
 -11  13  13       35.05        0.12     30.47 o 
  -9  13  13      114.31      153.67     60.25 o 
  -7  13  13      392.29      338.20     46.26 o 
  -5  13  13      174.79      169.41     40.31 o 
  -3  13  13      108.82      115.28     60.38 o 
 -36   0  14        8.84      -41.30     55.68 o 
 -34   0  14       48.18       -6.27     51.23 o 
 -32   0  14        0.00       -2.88     48.10 o 
 -30   0  14       14.52       10.72     47.31 o 
 -28   0  14       72.68       73.19     47.84 o 
 -26   0  14      354.92      311.32     56.98 o 
 -24   0  14     4738.48     4704.04    169.91 o 
 -22   0  14      895.13      705.24     70.05 o 
 -20   0  14      718.33      694.00     66.66 o 
 -18   0  14      978.11      812.41     65.61 o 
 -16   0  14       40.11       23.21     27.58 o 
 -14   0  14     1051.60     1385.58     43.46 o 
 -12   0  14      415.30      310.39     23.77 o 
 -10   0  14      104.70      193.81     27.75 o 
  -8   0  14      460.86      372.50     24.85 o 
  -6   0  14     4785.07     4819.94     81.93 o 
  -4   0  14       86.58       36.47     15.59 o 
  -2   0  14     2505.99     2520.19     57.12 o 
   0   0  14       41.45      105.50     45.35 o 
   2   0  14      137.08      260.77     30.46 o 
   4   0  14       27.21      -14.32     21.80 o 
   6   0  14       36.07       54.95     26.03 o 
   8   0  14      104.57      121.73     31.13 o 
  10   0  14       98.92       75.52     42.22 o 
  12   0  14       68.40      113.44     52.28 o 
  14   0  14      170.97       73.71     54.89 o 
  16   0  14      124.73       27.18     51.49 o 
 -37   1  14      165.35      194.36     52.93 o 
 -35   1  14       51.01       85.49     42.31 o 
 -33   1  14       91.04       91.19     40.76 o 
 -31   1  14       11.42      -11.11     50.58 o 
 -29   1  14        1.41      -16.37     55.28 o 
 -27   1  14      146.40      196.57     63.26 o 
 -25   1  14      603.99      517.16     48.75 o 
 -23   1  14     1123.69      978.81     43.71 o 
 -21   1  14     1239.74     1062.14     56.36 o 
 -19   1  14       41.90       38.60     16.22 o 
 -17   1  14      318.44      311.66     23.42 o 
 -15   1  14     2486.16     2720.49     63.38 o 
 -13   1  14     1234.10     1201.83     36.24 o 
 -11   1  14      707.22      588.95     20.69 o 
  -9   1  14      304.35      300.98     16.26 o 
  -7   1  14      831.21      725.90     22.99 o 
  -5   1  14       64.96       38.74     11.04 o 
  -3   1  14      300.79      298.80     16.55 o 
  -1   1  14      387.06      496.61     26.41 o 
   1   1  14       36.27        0.32     24.86 o 
   3   1  14       76.74      103.34     19.21 o 
   5   1  14       68.63       83.64     17.17 o 
   7   1  14       21.48       25.57     17.84 o 
   9   1  14      406.03      343.72     29.09 o 
  11   1  14       64.92       62.16     25.58 o 
  13   1  14       49.05       38.38     33.07 o 
  15   1  14      448.11      452.40     54.24 o 
 -36   2  14      161.56      164.34     48.22 o 
 -34   2  14      131.58      151.02     47.08 o 
 -32   2  14      159.38      171.99     43.09 o 
 -30   2  14       26.36       70.00     35.91 o 
 -28   2  14       40.39       35.66     18.91 o 
 -26   2  14      314.41      372.46     27.81 o 
 -24   2  14      279.49      298.28     24.47 o 
 -22   2  14      105.33       73.39     18.31 o 
 -20   2  14     5386.89     4969.68     80.89 o 
 -18   2  14      434.63      388.88     36.75 o 
 -16   2  14     3366.87     3386.31     61.79 o 
 -14   2  14     2013.54     2059.76     46.97 o 
 -12   2  14      661.68      612.89     35.24 o 
 -10   2  14      646.78      697.32     26.69 o 
  -8   2  14     1964.20     1754.88     32.82 o 
  -6   2  14     1048.62      999.68     25.04 o 
  -4   2  14       56.73       26.52     13.05 o 
  -2   2  14      836.15      943.63     30.27 o 
   0   2  14     1616.17     1592.46     43.74 o 
   2   2  14       81.19       35.00     16.71 o 
   4   2  14      180.94      167.57     21.63 o 
   6   2  14       49.68       45.78     18.45 o 
   8   2  14       82.76      119.70     23.08 o 
  10   2  14      263.67      242.15     33.29 o 
  12   2  14      150.81      193.47     33.38 o 
  14   2  14      200.94      332.91     49.40 o 
 -35   3  14       25.73       30.90     39.64 o 
 -33   3  14       96.09      233.43     79.20 o 
 -31   3  14      117.74      187.26     44.71 o 
 -29   3  14       91.38      106.87     29.34 o 
 -27   3  14       42.04       34.13     24.53 o 
 -25   3  14      181.31      143.50     21.09 o 
 -23   3  14     1197.06     1004.42     46.10 o 
 -21   3  14      740.00      768.59     30.24 o 
 -19   3  14      956.36     1009.17     38.39 o 
 -17   3  14      148.48      193.68     21.03 o 
 -15   3  14      763.94     1050.76     60.59 o 
 -13   3  14       84.64       51.67     15.64 o 
 -11   3  14      351.25      303.52     16.85 o 
  -9   3  14      133.60      183.95     15.03 o 
  -7   3  14      556.51      606.12     69.20 o 
  -5   3  14      146.25      175.47     16.63 o 
  -3   3  14      660.28      726.33     27.54 o 
  -1   3  14     1501.67     1648.00     40.18 o 
   1   3  14      561.38      597.72     30.39 o 
   3   3  14      180.23      265.10     30.56 o 
   5   3  14        5.82       15.03     17.29 o 
   7   3  14      392.50      355.66     42.74 o 
   9   3  14        0.05        3.13     25.99 o 
  11   3  14      101.67       84.23     28.58 o 
  13   3  14        9.44       26.23     28.06 o 
  15   3  14       82.71      175.72     43.80 o 
 -34   4  14       68.13       21.03     39.83 o 
 -32   4  14      410.32      455.49     44.36 o 
 -30   4  14      132.28      134.49     32.69 o 
 -28   4  14      161.23      122.98     30.65 o 
 -26   4  14      392.44      380.01     38.43 o 
 -24   4  14      385.38      372.09     30.62 o 
 -22   4  14        5.74       -5.72     14.41 o 
 -20   4  14      676.46      567.56     33.84 o 
 -18   4  14     1330.91     1224.00     40.37 o 
 -16   4  14      374.77      360.47     27.32 o 
 -14   4  14      860.31     1055.28     36.38 o 
 -12   4  14      435.16      451.41     25.40 o 
 -10   4  14      910.81      918.66     62.93 o 
  -8   4  14     1400.14     1451.55     50.18 o 
  -6   4  14      550.11      698.94     41.85 o 
  -4   4  14     2482.52     2467.86     47.77 o 
  -2   4  14     1444.63     1484.26     42.16 o 
   0   4  14     1868.34     1961.63     49.18 o 
   2   4  14      827.71      827.97     64.21 o 
   4   4  14      491.46      515.30     31.40 o 
   6   4  14      201.11      206.87     29.96 o 
   8   4  14      252.09      277.16     41.44 o 
  10   4  14       38.00       66.44     33.76 o 
  12   4  14      216.57      156.60     33.09 o 
  14   4  14      222.28      235.66     38.96 o 
 -35   5  14      156.20      186.13     40.94 o 
 -33   5  14      165.06      174.41     37.95 o 
 -31   5  14      271.04      321.21     41.65 o 
 -29   5  14      128.33      100.75     47.53 o 
 -27   5  14       21.27       10.76     25.06 o 
 -25   5  14      356.29      446.58     32.71 o 
 -23   5  14      138.56      168.90     20.79 o 
 -21   5  14       98.93       93.98     18.78 o 
 -19   5  14     1295.69     1160.20     45.24 o 
 -17   5  14       32.05       33.67     16.99 o 
 -15   5  14      393.15      319.22     24.38 o 
 -13   5  14      396.52      304.66     23.21 o 
 -11   5  14       12.57       42.08     20.55 o 
  -9   5  14      181.12      191.41     26.89 o 
  -7   5  14       56.47       25.72     24.98 o 
  -5   5  14     3520.54     3472.99     65.10 o 
  -3   5  14     1854.92     1949.18     44.40 o 
  -1   5  14      379.45      466.01     26.03 o 
   1   5  14      821.31      805.53     35.55 o 
   3   5  14      365.37      317.20     29.16 o 
   5   5  14       53.67       46.45     23.39 o 
   7   5  14       35.57       28.34     28.14 o 
   9   5  14      261.59      171.11     69.01 o 
  11   5  14      762.39      813.88     63.54 o 
  13   5  14       99.92       57.13     30.86 o 
 -34   6  14       92.80       53.26     34.90 o 
 -32   6  14       80.35      113.46     35.78 o 
 -30   6  14       70.20       89.01     33.48 o 
 -28   6  14        5.12      -25.30     25.03 o 
 -26   6  14       15.69       26.62     25.88 o 
 -24   6  14      115.30      123.54     24.75 o 
 -22   6  14      603.30      548.88     29.62 o 
 -20   6  14      146.52      213.42     23.94 o 
 -18   6  14     2663.39     2619.23     59.25 o 
 -16   6  14     1105.97     1179.92     47.95 o 
 -14   6  14     1186.83     1140.57     49.64 o 
 -12   6  14      191.03      130.17     42.20 o 
 -10   6  14      185.23      184.21     28.34 o 
  -8   6  14      213.18      208.70     29.11 o 
  -6   6  14      943.09     1119.90     50.30 o 
  -4   6  14     1592.71     1306.20     54.88 o 
  -2   6  14     1479.39     1441.83     46.72 o 
   0   6  14      132.20      117.84     19.45 o 
   2   6  14     2545.23     2734.23     95.04 o 
   4   6  14       59.80       68.74     24.89 o 
   6   6  14        8.86       27.98     23.87 o 
   8   6  14      213.96      228.82     41.75 o 
  10   6  14       31.88       29.85     49.14 o 
  12   6  14       53.05       55.20     43.00 o 
 -33   7  14       54.40       54.48     35.54 o 
 -31   7  14      211.54      220.51     39.44 o 
 -29   7  14      133.54      175.67     36.04 o 
 -27   7  14       27.46       29.35     23.59 o 
 -25   7  14       47.90       39.63     23.38 o 
 -23   7  14       39.44       89.74     24.05 o 
 -21   7  14      286.45      294.98     31.77 o 
 -19   7  14       16.74       16.16     18.55 o 
 -17   7  14       35.63       59.56     24.07 o 
 -15   7  14      144.43      107.01     26.07 o 
 -13   7  14      774.29      817.97     45.21 o 
 -11   7  14       66.74       31.07     22.17 o 
  -9   7  14      413.54      484.47     38.41 o 
  -7   7  14      643.08      578.19     40.71 o 
  -5   7  14     1242.22     1116.33     53.75 o 
  -3   7  14      533.26      516.70     41.22 o 
  -1   7  14      306.64      292.77     36.80 o 
   1   7  14      170.85      126.92     21.98 o 
   3   7  14      239.25      186.59     39.42 o 
   5   7  14      175.18      162.66     30.87 o 
   7   7  14      236.53      254.66     35.79 o 
   9   7  14      336.96      292.59     48.11 o 
  11   7  14       94.23      193.77     46.23 o 
 -30   8  14       43.80       84.00     37.91 o 
 -28   8  14      524.97      750.59     46.49 o 
 -26   8  14      172.41      150.54     38.48 o 
 -24   8  14      197.35      210.12     29.33 o 
 -22   8  14      485.90      500.55     35.50 o 
 -20   8  14      137.88      132.41     39.51 o 
 -18   8  14       47.32       31.74     27.27 o 
 -16   8  14      461.34      512.89     39.67 o 
 -14   8  14      492.93      513.83     45.12 o 
 -12   8  14      377.62      250.17     33.45 o 
 -10   8  14       79.29       76.25     26.35 o 
  -8   8  14       44.01      -16.69     21.26 o 
  -6   8  14      249.73      253.65     44.63 o 
  -4   8  14      244.92      224.19     37.81 o 
  -2   8  14        4.80      -13.38     24.56 o 
   0   8  14       25.41      -36.06     24.04 o 
   2   8  14       83.13       95.97     38.43 o 
   4   8  14       37.79       27.29     26.95 o 
   6   8  14       30.92       22.01     31.80 o 
   8   8  14       19.02        1.27     26.76 o 
  10   8  14      196.62      146.52     44.29 o 
 -29   9  14      126.84      150.53     33.80 o 
 -27   9  14      138.06      162.04     34.97 o 
 -25   9  14        2.26      -40.37     26.92 o 
 -23   9  14      462.55      495.33     53.85 o 
 -21   9  14      388.99      296.43     48.19 o 
 -19   9  14      137.45      217.05     69.01 o 
 -17   9  14       11.47       28.83     24.03 o 
 -15   9  14       70.14       68.72     26.50 o 
 -13   9  14      134.92      104.74     28.93 o 
 -11   9  14       84.83       69.49     28.74 o 
  -9   9  14      192.31      185.65     32.32 o 
  -7   9  14      828.05      651.92     71.16 o 
  -5   9  14      317.47      224.80     35.91 o 
  -3   9  14       15.74       12.31     27.13 o 
  -1   9  14      223.81      233.67     37.20 o 
   1   9  14       89.43      126.24     41.43 o 
   3   9  14       73.39      144.79     45.43 o 
   5   9  14        3.49      -14.64     35.07 o 
   7   9  14       44.25       70.14     42.94 o 
 -26  10  14      689.61      784.07     57.93 o 
 -24  10  14      269.85      329.00     51.92 o 
 -22  10  14      290.99      264.46     50.90 o 
 -20  10  14      251.85      337.78     51.88 o 
 -18  10  14       55.66       69.51     36.67 o 
 -16  10  14      147.85      122.45     32.19 o 
 -14  10  14      148.02       92.24     37.78 o 
 -12  10  14       84.08       46.69     27.54 o 
 -10  10  14      197.18      242.12     36.47 o 
  -8  10  14      157.88      208.84     35.15 o 
  -6  10  14      158.17      106.76     44.82 o 
  -4  10  14      248.05      184.03     36.11 o 
  -2  10  14       20.14       36.89     29.44 o 
   0  10  14       95.87       61.18     39.07 o 
   2  10  14      403.30      437.29     60.13 o 
   4  10  14       18.05      -10.43     37.99 o 
   6  10  14       25.43       80.60     43.21 o 
 -25  11  14       16.52       37.07     33.73 o 
 -23  11  14      542.97      642.53     65.72 o 
 -21  11  14      455.48      322.27     55.15 o 
 -19  11  14       46.72      -40.18     31.63 o 
 -17  11  14       77.81       72.64     61.56 o 
 -15  11  14       23.48       30.03     28.83 o 
 -13  11  14       22.13       32.51     28.12 o 
 -11  11  14      319.89      302.42     41.00 o 
  -9  11  14      156.77      195.16     37.68 o 
  -7  11  14        3.24      -38.48     25.65 o 
  -5  11  14      227.48      213.95     39.95 o 
  -3  11  14      112.24       62.10     32.06 o 
  -1  11  14       22.35       22.34     35.40 o 
   1  11  14       56.65      128.27     45.26 o 
   3  11  14       26.44       82.19     45.91 o 
 -20  12  14      171.83      152.17     47.83 o 
 -18  12  14        6.61      -29.78     38.56 o 
 -16  12  14       97.76       76.03     42.20 o 
 -14  12  14        3.30       15.48     38.92 o 
 -12  12  14      165.46      188.74     37.84 o 
 -10  12  14       58.58       46.92     31.90 o 
  -8  12  14      208.42      227.72     40.96 o 
  -6  12  14       42.81       37.80     32.53 o 
  -4  12  14      193.66      225.75     43.78 o 
  -2  12  14      566.82      618.31     69.53 o 
   0  12  14      199.41      235.48     53.11 o 
 -15  13  14       37.20       -4.59     40.52 o 
 -13  13  14      239.52      182.39     51.67 o 
 -11  13  14      184.28      246.05     42.35 o 
  -9  13  14        1.60       -4.99     32.82 o 
  -7  13  14      242.04      263.29     44.47 o 
 -36   0  15      193.78      179.84     67.44 o 
 -34   0  15       88.74      -41.82     53.85 o 
 -32   0  15       62.29       52.02     52.80 o 
 -30   0  15      147.64      189.25     58.55 o 
 -28   0  15       49.20       58.29     43.65 o 
 -26   0  15       44.98       16.21     40.78 o 
 -24   0  15     1726.60     1852.24    109.00 o 
 -22   0  15       13.17      -42.35     33.46 o 
 -20   0  15      152.72       74.24     41.30 o 
 -18   0  15      322.86      413.79     54.37 o 
 -16   0  15      666.88      762.93     53.98 o 
 -14   0  15       51.49      101.07     19.53 o 
 -12   0  15     2595.15     2841.04     63.37 o 
 -10   0  15     1684.71     1597.84     46.56 o 
  -8   0  15       13.15        9.20     15.40 o 
  -6   0  15       85.49       45.96     16.88 o 
  -4   0  15      268.05      173.80     21.98 o 
  -2   0  15      893.87      856.09     36.75 o 
   0   0  15      296.93      311.32     51.49 o 
   2   0  15       32.59       65.99     29.01 o 
   4   0  15        0.49        3.18     22.96 o 
   6   0  15      107.01      126.66     32.10 o 
   8   0  15      292.67      280.66     66.92 o 
  10   0  15        0.22        9.93     40.25 o 
  12   0  15      187.37      335.11     67.96 o 
  14   0  15       25.34       34.24     54.63 o 
 -35   1  15       71.78       29.96     40.93 o 
 -33   1  15       87.38       53.83     37.73 o 
 -31   1  15        9.16       33.18     33.11 o 
 -29   1  15       41.49       38.18     33.75 o 
 -27   1  15        6.95        4.61     27.81 o 
 -25   1  15      203.59      161.53     44.57 o 
 -23   1  15     2140.89     1990.60    137.23 o 
 -21   1  15       47.84       33.32     21.03 o 
 -19   1  15      709.44      666.07     31.60 o 
 -17   1  15       50.12       32.02     16.58 o 
 -15   1  15      841.19      793.87     84.10 o 
 -13   1  15      775.85      701.87     26.15 o 
 -11   1  15     1598.99     1382.10     30.86 o 
  -9   1  15      153.76      221.24     15.66 o 
  -7   1  15     2505.61     2350.59     39.48 o 
  -5   1  15      448.30      430.28     19.42 o 
  -3   1  15       20.01       -6.95     14.42 o 
  -1   1  15      622.17      624.34     34.94 o 
   1   1  15       92.94      215.39     22.33 o 
   3   1  15      136.35      145.22     24.51 o 
   5   1  15       57.99       62.46     19.54 o 
   7   1  15       39.99       43.28     19.80 o 
   9   1  15      480.59      558.62     42.39 o 
  11   1  15       84.61      117.41     30.19 o 
  13   1  15      391.13      414.41     52.76 o 
 -36   2  15      163.10      146.22     49.39 o 
 -34   2  15      217.94      370.99     55.02 o 
 -32   2  15      109.65      128.84     55.15 o 
 -30   2  15       82.90      168.40     40.28 o 
 -28   2  15      278.00      294.29     36.22 o 
 -26   2  15      157.29      125.02     21.66 o 
 -24   2  15      275.85      249.43     26.81 o 
 -22   2  15       54.51       61.63     18.89 o 
 -20   2  15       86.01       77.34     18.54 o 
 -18   2  15      543.05      672.06     31.37 o 
 -16   2  15      102.56      105.36     17.83 o 
 -14   2  15     1173.66     1160.46     37.92 o 
 -12   2  15     1065.56     1077.54     45.39 o 
 -10   2  15     3056.18     2951.59     44.86 o 
  -8   2  15      592.54      545.85     20.66 o 
  -6   2  15     1544.84     1382.38     47.04 o 
  -4   2  15     1961.05     1571.58     37.93 o 
  -2   2  15      681.68      587.02     26.31 o 
   0   2  15     1141.67     1013.68     37.80 o 
   2   2  15      358.98      339.27     30.97 o 
   4   2  15       34.31       75.03     19.93 o 
   6   2  15      252.37      266.40     30.63 o 
   8   2  15       36.58       31.55     24.19 o 
  10   2  15       78.83      170.13     31.38 o 
  12   2  15      175.09      134.17     33.81 o 
  14   2  15      142.90      123.56     78.29 o 
 -35   3  15       81.55      135.61     45.35 o 
 -33   3  15       96.04       71.92     69.40 o 
 -31   3  15      268.62      311.60     89.40 o 
 -29   3  15      201.10      273.33     35.16 o 
 -27   3  15      161.70      131.94     23.22 o 
 -25   3  15      359.12      266.80     25.71 o 
 -23   3  15       13.87       30.98     17.58 o 
 -21   3  15      104.44      110.87     20.42 o 
 -19   3  15     1999.98     1898.13     66.67 o 
 -17   3  15     1264.08     1420.10     43.04 o 
 -15   3  15      857.72     1027.04     36.61 o 
 -13   3  15     5102.83     4477.96     80.36 o 
 -11   3  15      149.53       60.95     22.22 o 
  -9   3  15      929.17      927.19     98.93 o 
  -7   3  15      989.49      894.79     32.38 o 
  -5   3  15      374.30      377.62     29.32 o 
  -3   3  15      996.93      898.95     31.54 o 
  -1   3  15      349.63      294.47     30.62 o 
   1   3  15      229.71      280.82     24.69 o 
   3   3  15       61.17       83.09     20.51 o 
   5   3  15      108.53      110.24     21.55 o 
   7   3  15       25.81       19.21     21.54 o 
   9   3  15      252.81      283.87     39.98 o 
  11   3  15        7.24       -9.50     25.16 o 
  13   3  15      158.32      149.61     48.65 o 
 -34   4  15       98.04       46.04     55.28 o 
 -32   4  15      199.55      173.77     50.97 o 
 -30   4  15       98.76       70.65     30.02 o 
 -28   4  15      371.34      509.44     41.82 o 
 -26   4  15       79.88       73.75     20.67 o 
 -24   4  15      264.81      258.56     23.28 o 
 -22   4  15      261.96      269.41     25.50 o 
 -20   4  15     1284.27     1315.92     43.09 o 
 -18   4  15      965.88      864.92     35.80 o 
 -16   4  15      864.77     1025.64     37.51 o 
 -14   4  15       64.98       67.38     17.88 o 
 -12   4  15     1108.84     1017.60     46.23 o 
 -10   4  15      300.42      298.15     30.24 o 
  -8   4  15       35.76       47.81     20.74 o 
  -6   4  15      589.24      580.91     25.60 o 
  -4   4  15     1721.39     1408.56     41.72 o 
  -2   4  15      390.64      236.92     26.40 o 
   0   4  15      946.10      796.74     34.95 o 
   2   4  15      285.35      225.96     24.12 o 
   4   4  15      261.70      216.06     25.22 o 
   6   4  15      145.50      140.13     44.36 o 
   8   4  15      153.03      152.32     31.09 o 
  10   4  15      760.11      782.41     50.81 o 
  12   4  15      113.79      131.77     41.58 o 
 -33   5  15       80.68       61.57     34.90 o 
 -31   5  15      418.97      556.71     47.50 o 
 -29   5  15       54.36       90.32     30.28 o 
 -27   5  15       54.15       34.91     26.83 o 
 -25   5  15       45.58        3.24     27.66 o 
 -23   5  15      149.55      198.40     21.98 o 
 -21   5  15      465.56      496.74     30.83 o 
 -19   5  15      305.34      280.98     25.66 o 
 -17   5  15      747.71      723.61     39.49 o 
 -15   5  15      717.20      703.96     39.24 o 
 -13   5  15      420.99      343.28     37.44 o 
 -11   5  15      323.18      293.36     30.38 o 
  -9   5  15     1235.28     1170.19     66.77 o 
  -7   5  15       18.57       31.57     22.22 o 
  -5   5  15      234.95      184.20     35.04 o 
  -3   5  15      528.60      424.27     25.05 o 
  -1   5  15       27.40       21.87     16.05 o 
   1   5  15      267.90      232.51     25.11 o 
   3   5  15      272.33      209.43     30.73 o 
   5   5  15       67.57       41.36     28.64 o 
   7   5  15      261.06      189.41     44.75 o 
   9   5  15      157.57      186.14     68.62 o 
  11   5  15       59.59       72.09     35.42 o 
 -32   6  15      275.72      331.49     44.54 o 
 -30   6  15      574.82      641.30     49.23 o 
 -28   6  15      239.35      289.26     37.63 o 
 -26   6  15      139.03      154.08     26.45 o 
 -24   6  15       10.75        1.42     19.75 o 
 -22   6  15      122.52      143.76     23.18 o 
 -20   6  15      272.00      193.24     24.09 o 
 -18   6  15      568.60      599.35     32.18 o 
 -16   6  15      178.60      175.48     27.82 o 
 -14   6  15       19.47       63.90     23.80 o 
 -12   6  15      672.34      662.26     41.35 o 
 -10   6  15      778.88      741.58     45.53 o 
  -8   6  15      581.44      546.89     65.23 o 
  -6   6  15      975.33      941.44     54.80 o 
  -4   6  15      557.84      512.91     41.12 o 
  -2   6  15      520.53      500.35     56.03 o 
   0   6  15      160.16      128.17     21.83 o 
   2   6  15       31.49       83.83     20.91 o 
   4   6  15      106.00      121.57     28.23 o 
   6   6  15        3.61       29.88     25.01 o 
   8   6  15      425.86      536.87     46.70 o 
  10   6  15      486.87      579.52     59.14 o 
 -31   7  15       87.46      115.76     36.14 o 
 -29   7  15       81.81       86.76     33.35 o 
 -27   7  15       22.20       79.44     41.24 o 
 -25   7  15       14.34       17.30     22.71 o 
 -23   7  15       43.94       46.02     26.46 o 
 -21   7  15      737.23      720.99     37.14 o 
 -19   7  15      627.62      543.50     40.38 o 
 -17   7  15     1349.66     1388.91     56.99 o 
 -15   7  15     1716.99     1653.92     60.89 o 
 -13   7  15     1961.53     2030.28    102.10 o 
 -11   7  15      358.22      331.65     47.92 o 
  -9   7  15      332.70      321.68     35.13 o 
  -7   7  15      797.59      594.97     58.29 o 
  -5   7  15      283.85      245.49     34.43 o 
  -3   7  15      108.79       73.14     28.20 o 
  -1   7  15      166.70      219.95     27.60 o 
   1   7  15      195.32      227.97     42.15 o 
   3   7  15       62.17      129.30     29.69 o 
   5   7  15      154.66      166.40     32.31 o 
   7   7  15        3.54      -12.02     26.74 o 
   9   7  15      133.68      110.58     34.74 o 
 -30   8  15      388.91      347.00     45.20 o 
 -28   8  15        4.13       20.07     25.99 o 
 -26   8  15      150.24      120.18     29.27 o 
 -24   8  15      276.57      295.01     32.10 o 
 -22   8  15      219.25      308.57     48.15 o 
 -20   8  15      246.34      217.67     32.15 o 
 -18   8  15      325.76      395.98     37.79 o 
 -16   8  15      113.40      113.42     27.88 o 
 -14   8  15      281.83      211.62     32.44 o 
 -12   8  15       96.58      105.83     28.33 o 
 -10   8  15      357.53      261.29     35.31 o 
  -8   8  15      345.68      346.16     37.87 o 
  -6   8  15      400.38      340.70     39.10 o 
  -4   8  15      266.09      255.58     56.48 o 
  -2   8  15       87.45       55.08     49.31 o 
   0   8  15        6.85        7.72     31.63 o 
   2   8  15      377.88      367.50     52.41 o 
   4   8  15      117.65      137.27     44.36 o 
   6   8  15       39.68      -24.36     47.44 o 
   8   8  15      379.50      453.83     46.57 o 
 -29   9  15      227.54      295.71     57.27 o 
 -27   9  15       99.24      131.93     36.63 o 
 -25   9  15       59.62        3.60     43.33 o 
 -23   9  15       72.77       46.44     38.15 o 
 -21   9  15      757.61      669.24     63.01 o 
 -19   9  15      349.16      453.36     41.50 o 
 -17   9  15       49.97       65.36     27.20 o 
 -15   9  15     1014.83     1012.41     54.19 o 
 -13   9  15      539.23      844.93     51.50 o 
 -11   9  15      326.60      305.90     37.76 o 
  -9   9  15       90.73       71.44     29.13 o 
  -7   9  15       88.84      125.03     31.63 o 
  -5   9  15      457.16      507.90     45.40 o 
  -3   9  15      199.87      156.99     35.34 o 
  -1   9  15      286.91      380.88     44.35 o 
   1   9  15       42.12       16.67     60.77 o 
   3   9  15      428.23      467.36    136.32 o 
   5   9  15      169.98      133.41     45.77 o 
 -26  10  15       68.24      118.57     37.55 o 
 -24  10  15       69.14       24.72     73.97 o 
 -22  10  15      298.34      433.86     68.09 o 
 -20  10  15       84.21       99.00     40.93 o 
 -18  10  15       41.64       17.31     51.76 o 
 -16  10  15      114.39      139.74     42.30 o 
 -14  10  15       14.89        3.82     26.79 o 
 -12  10  15      121.71      163.86     34.40 o 
 -10  10  15      602.63      651.49     70.51 o 
  -8  10  15      136.94      140.56     61.78 o 
  -6  10  15        2.28       10.34     27.93 o 
  -4  10  15       23.93       40.15     30.63 o 
  -2  10  15       74.99       72.89     31.49 o 
   0  10  15      152.42      178.09     48.17 o 
   2  10  15       36.04       32.42    101.03 o 
   4  10  15       59.47      136.24     47.31 o 
 -23  11  15      580.17      594.34     66.61 o 
 -21  11  15      244.42      262.79     53.40 o 
 -19  11  15      206.07      168.83     55.02 o 
 -17  11  15        0.41       27.77     39.36 o 
 -15  11  15       58.66       59.95     30.70 o 
 -13  11  15       86.45      111.41     33.73 o 
 -11  11  15      162.92      219.24     38.92 o 
  -9  11  15       57.48       29.27     29.81 o 
  -7  11  15       25.64       29.78     32.26 o 
  -5  11  15       38.87       42.06     32.92 o 
  -3  11  15      187.10       84.76     35.28 o 
  -1  11  15       14.41       93.29     42.68 o 
   1  11  15      188.94      193.93     51.74 o 
 -20  12  15       17.05       14.70     42.05 o 
 -18  12  15      142.15      180.60     94.36 o 
 -16  12  15       83.71       42.70     41.86 o 
 -14  12  15       41.65       56.41     32.84 o 
 -12  12  15      227.48      242.27     42.18 o 
 -10  12  15      452.44      529.80     51.41 o 
  -8  12  15       80.83      103.94     36.76 o 
  -6  12  15      225.64      206.92     44.52 o 
  -4  12  15      295.29      315.37     85.18 o 
 -36   0  16      100.12       55.15     58.03 o 
 -34   0  16      380.18      506.06     83.12 o 
 -32   0  16      195.73      208.85     61.43 o 
 -30   0  16       11.75       19.60     45.22 o 
 -28   0  16      619.49      648.00     78.42 o 
 -26   0  16        3.68        3.14     41.30 o 
 -24   0  16      251.56      207.02     51.49 o 
 -22   0  16      212.95      142.72     49.14 o 
 -20   0  16       23.44       72.14     41.82 o 
 -18   0  16        4.55       -5.91     15.24 o 
 -16   0  16      171.85      172.21     23.25 o 
 -14   0  16      840.18     1101.80     42.50 o 
 -12   0  16      257.25      273.64     24.98 o 
 -10   0  16      485.46      418.26     28.43 o 
  -8   0  16      779.65      804.52     36.14 o 
  -6   0  16      356.34      345.24     26.91 o 
  -4   0  16       22.79        9.33     17.21 o 
  -2   0  16     2830.52     2906.70    125.21 o 
   0   0  16      198.61      237.35     48.88 o 
   2   0  16       11.52       17.37     24.56 o 
   4   0  16      210.66      199.09     35.55 o 
   6   0  16       68.97      110.88     32.52 o 
   8   0  16       53.77       81.31     33.67 o 
  10   0  16      135.91      105.34     53.06 o 
  12   0  16       17.22       33.72     48.62 o 
 -35   1  16      121.47      142.78     88.87 o 
 -33   1  16       64.25       51.65     39.68 o 
 -31   1  16      323.11      254.42     46.28 o 
 -29   1  16       37.07       57.69     35.60 o 
 -27   1  16      115.75      108.22     39.34 o 
 -25   1  16     1164.86     1059.33     62.36 o 
 -23   1  16      201.65      206.98     28.07 o 
 -21   1  16      521.42      469.86     33.39 o 
 -19   1  16      792.52      586.81     30.94 o 
 -17   1  16      475.88      376.52     29.39 o 
 -15   1  16     2483.76     2552.19     54.03 o 
 -13   1  16      693.29      631.60     25.90 o 
 -11   1  16      523.82      509.41     21.65 o 
  -9   1  16      636.57      862.33     26.30 o 
  -7   1  16       76.01       46.34     12.97 o 
  -5   1  16     1851.26     1872.14     47.44 o 
  -3   1  16       65.46       55.37     17.40 o 
  -1   1  16      324.81      264.92     37.73 o 
   1   1  16      361.78      315.51     30.13 o 
   3   1  16       25.39        6.74     19.14 o 
   5   1  16      127.17      101.57     22.05 o 
   7   1  16      246.44      275.91     44.26 o 
   9   1  16      184.11      119.18     30.51 o 
  11   1  16       90.52       97.53     38.58 o 
 -36   2  16      234.22      286.72     55.81 o 
 -34   2  16       66.87       69.00     77.50 o 
 -32   2  16       95.54       20.68     37.29 o 
 -30   2  16       33.58       36.69     33.60 o 
 -28   2  16      411.34      406.68     35.46 o 
 -26   2  16      386.97      428.40     34.87 o 
 -24   2  16     1393.47     1241.87     49.90 o 
 -22   2  16      158.17       92.94     29.36 o 
 -20   2  16      607.18      543.53     31.02 o 
 -18   2  16     1081.98      974.00     43.19 o 
 -16   2  16      626.40      615.49     30.35 o 
 -14   2  16      661.70      705.02     49.76 o 
 -12   2  16      355.98      357.46     43.99 o 
 -10   2  16      284.24      259.76     17.20 o 
  -8   2  16     2529.00     2775.97     58.73 o 
  -6   2  16     1676.78     1688.87     41.72 o 
  -4   2  16      990.94     1087.34     34.71 o 
  -2   2  16      146.09      173.66     19.25 o 
   0   2  16      320.30      427.33     28.23 o 
   2   2  16      191.01      199.39     23.29 o 
   4   2  16       45.08       28.00     21.99 o 
   6   2  16       87.58      132.94     23.90 o 
   8   2  16      312.63      393.02     38.71 o 
  10   2  16       75.35      117.01     41.98 o 
  12   2  16        4.34       22.25     38.42 o 
 -35   3  16      100.69       44.52     79.20 o 
 -33   3  16       64.88       13.45     62.47 o 
 -31   3  16      186.11      156.10     41.83 o 
 -29   3  16       12.64       16.08     32.62 o 
 -27   3  16       84.28       94.71     22.27 o 
 -25   3  16      346.98      399.13     33.39 o 
 -23   3  16      487.55      415.14     29.69 o 
 -21   3  16      461.59      409.27     47.86 o 
 -19   3  16     2320.75     2356.02     56.20 o 
 -17   3  16      564.00      472.65     28.62 o 
 -15   3  16     1631.38     1723.93     73.61 o 
 -13   3  16      376.11      338.15     24.56 o 
 -11   3  16       90.09      105.84     23.30 o 
  -9   3  16       42.25       21.46     14.29 o 
  -7   3  16       37.36       37.64     14.84 o 
  -5   3  16      376.97      376.85     23.16 o 
  -3   3  16       10.71       -2.04     14.29 o 
  -1   3  16      204.12      221.33     25.23 o 
   1   3  16      169.50      211.98     23.86 o 
   3   3  16       69.90       26.06     18.48 o 
   5   3  16       48.00       31.62     22.58 o 
   7   3  16      182.07      172.35     38.41 o 
   9   3  16        1.03       -3.72     25.00 o 
  11   3  16      106.66       98.42     32.68 o 
 -34   4  16       43.31      -11.01     39.09 o 
 -32   4  16      236.31      295.12     51.67 o 
 -30   4  16       61.25       91.68     31.05 o 
 -28   4  16      176.52      192.10     33.17 o 
 -26   4  16      151.77      247.23     41.35 o 
 -24   4  16      213.38      233.15     25.91 o 
 -22   4  16      609.50      574.89     32.62 o 
 -20   4  16      313.21      258.13     25.36 o 
 -18   4  16      138.48      130.11     24.28 o 
 -16   4  16      113.35      110.99     20.77 o 
 -14   4  16       25.30       -0.06     20.86 o 
 -12   4  16     2464.32     2722.35     72.49 o 
 -10   4  16      210.92      215.56     29.35 o 
  -8   4  16     1159.96     1258.93     92.24 o 
  -6   4  16      924.74      937.07     44.45 o 
  -4   4  16      273.61      228.11     26.83 o 
  -2   4  16      887.27      858.21     33.01 o 
   0   4  16      263.82      331.48     26.92 o 
   2   4  16      215.58      178.97     27.52 o 
   4   4  16      261.50      316.22     28.94 o 
   6   4  16      376.78      429.32     38.89 o 
   8   4  16      522.80      542.97     54.37 o 
  10   4  16      143.45      180.81     35.27 o 
 -33   5  16      231.07      220.38     85.74 o 
 -31   5  16      243.35      233.30     39.79 o 
 -29   5  16       24.24       64.34     29.79 o 
 -27   5  16      111.84      112.85     25.43 o 
 -25   5  16      195.48      189.36     25.19 o 
 -23   5  16      470.26      341.42     28.81 o 
 -21   5  16       81.27      101.08     24.34 o 
 -19   5  16      393.96      424.72     29.49 o 
 -17   5  16      851.18      943.64     47.93 o 
 -15   5  16       79.92       54.03     23.99 o 
 -13   5  16      639.48      606.81     40.65 o 
 -11   5  16      455.82      495.21     39.89 o 
  -9   5  16      454.06      442.77     36.64 o 
  -7   5  16      226.97      181.07     30.07 o 
  -5   5  16       53.91       68.01     20.43 o 
  -3   5  16      430.92      334.22     30.18 o 
  -1   5  16      107.96       67.78     17.87 o 
   1   5  16       15.61       17.31     16.52 o 
   3   5  16      278.69      307.93     64.88 o 
   5   5  16      224.13      203.68     33.12 o 
   7   5  16      437.19      501.36     45.15 o 
   9   5  16      322.08      373.22     58.67 o 
 -32   6  16      250.20      307.20     43.10 o 
 -30   6  16      351.56      308.10     42.11 o 
 -28   6  16      227.20      286.08     33.41 o 
 -26   6  16       16.71       50.16     24.64 o 
 -24   6  16      121.05      135.34     23.31 o 
 -22   6  16      664.80      745.62     37.99 o 
 -20   6  16      894.21      964.61     73.98 o 
 -18   6  16       95.27       54.45     23.42 o 
 -16   6  16     1095.19      993.31     48.73 o 
 -14   6  16        6.81       -1.82     21.62 o 
 -12   6  16     1285.50     1245.90     73.42 o 
 -10   6  16      250.92      224.93     31.42 o 
  -8   6  16     1430.76     1636.78     62.33 o 
  -6   6  16       93.91      105.50     27.93 o 
  -4   6  16      233.77      236.25     27.72 o 
  -2   6  16      217.91      240.78     27.25 o 
   0   6  16      384.44      371.21     56.75 o 
   2   6  16      502.90      503.94     40.45 o 
   4   6  16      249.94      227.30     34.48 o 
   6   6  16      337.96      338.99     42.99 o 
   8   6  16      338.23      233.79     50.67 o 
 -31   7  16       14.47        4.13     30.87 o 
 -29   7  16        9.29       46.46     27.45 o 
 -27   7  16      162.18      285.40     34.21 o 
 -25   7  16        7.36       55.01     26.88 o 
 -23   7  16      137.08      126.75     40.11 o 
 -21   7  16      131.93      156.77     30.30 o 
 -19   7  16      113.80       71.85     25.64 o 
 -17   7  16       34.07       25.46     23.37 o 
 -15   7  16     1240.60     1279.15     56.51 o 
 -13   7  16      487.44      442.34     39.00 o 
 -11   7  16      155.68      133.51     29.58 o 
  -9   7  16      244.51      304.16     36.14 o 
  -7   7  16      161.21      141.66     37.95 o 
  -5   7  16      216.79      155.03     31.56 o 
  -3   7  16      390.87      421.71     63.95 o 
  -1   7  16       76.86       87.19     24.00 o 
   1   7  16       62.19       69.75     38.01 o 
   3   7  16      190.93      232.13     47.25 o 
   5   7  16      121.32      202.08     48.79 o 
   7   7  16       96.94      100.68     32.95 o 
 -30   8  16      167.72      173.36     35.79 o 
 -28   8  16      390.24      434.70     39.97 o 
 -26   8  16      297.96      356.52     54.05 o 
 -24   8  16       13.66      -28.39     32.10 o 
 -22   8  16        8.59       20.37     33.49 o 
 -20   8  16      788.27      724.03     55.44 o 
 -18   8  16       54.73       89.80     27.83 o 
 -16   8  16      203.21      256.25     34.93 o 
 -14   8  16       60.57       30.70     28.74 o 
 -12   8  16      870.25      905.87     53.08 o 
 -10   8  16      167.07      214.87     34.31 o 
  -8   8  16      394.69      364.36     39.57 o 
  -6   8  16      452.94      419.72     41.75 o 
  -4   8  16      327.84      364.77     41.51 o 
  -2   8  16      150.67      166.74     28.71 o 
   0   8  16       75.24       93.73     50.32 o 
   2   8  16       18.10      -31.04     33.16 o 
   4   8  16       12.59       77.79     43.21 o 
   6   8  16      163.62      187.16     51.46 o 
 -27   9  16      659.63      731.19     69.39 o 
 -25   9  16      476.93      614.37     65.52 o 
 -23   9  16       88.20       89.64     40.47 o 
 -21   9  16      167.85      240.51     48.57 o 
 -19   9  16      133.29      208.45     34.04 o 
 -17   9  16      119.13      102.37     29.87 o 
 -15   9  16      227.97      217.77     34.86 o 
 -13   9  16       93.78       70.51     28.19 o 
 -11   9  16      171.76      193.89     35.52 o 
  -9   9  16        5.82      -16.56     24.80 o 
  -7   9  16       29.62       31.39     28.43 o 
  -5   9  16       93.87       65.03     28.60 o 
  -3   9  16      165.26      125.34     34.34 o 
  -1   9  16       40.43        5.00     35.81 o 
   1   9  16      105.38       82.52     41.64 o 
   3   9  16       48.61       35.07     39.82 o 
 -26  10  16      206.54      136.85     51.89 o 
 -24  10  16       89.72       70.17     45.81 o 
 -22  10  16       88.55       72.72     60.51 o 
 -20  10  16      152.75      184.94     47.56 o 
 -18  10  16      139.81       86.12     49.93 o 
 -16  10  16       32.14       45.06     30.06 o 
 -14  10  16       63.64       23.06     28.89 o 
 -12  10  16       37.13       68.77     38.07 o 
 -10  10  16        2.97       29.04     32.52 o 
  -8  10  16       72.76       93.47     31.78 o 
  -6  10  16      494.95      541.46     49.41 o 
  -4  10  16       44.33       52.15     32.33 o 
  -2  10  16       80.88      -15.58     37.57 o 
   0  10  16      144.43      107.15     45.07 o 
   2  10  16       61.85      108.33     67.44 o 
 -21  11  16      135.59      188.41     70.97 o 
 -19  11  16      357.17      411.75     61.34 o 
 -17  11  16       49.31       45.17     42.02 o 
 -15  11  16       71.35       98.03     33.52 o 
 -13  11  16       63.20       80.11     37.55 o 
 -11  11  16      311.40      326.19     59.83 o 
  -9  11  16       78.07       31.36     42.63 o 
  -7  11  16      204.84      236.82     54.40 o 
  -5  11  16      116.04      241.75     44.45 o 
  -3  11  16        3.53       28.76     33.87 o 
 -16  12  16       21.62       34.29     44.64 o 
 -14  12  16      286.60      261.89     48.73 o 
 -12  12  16      140.76      112.67     37.21 o 
 -10  12  16       93.51      109.36     39.53 o 
  -8  12  16      101.52      117.83     39.72 o 
 -36   0  17        8.25       32.67     61.43 o 
 -34   0  17      237.50      190.56     66.92 o 
 -32   0  17       18.72      -29.28     47.31 o 
 -30   0  17        3.32      -23.79     45.74 o 
 -28   0  17      281.96      192.91     57.77 o 
 -26   0  17       44.01       52.54     44.70 o 
 -24   0  17     1564.05     1517.39    102.73 o 
 -22   0  17      134.47      199.70     51.49 o 
 -20   0  17       28.82        3.63     22.70 o 
 -18   0  17      775.36      876.39     40.61 o 
 -16   0  17        0.48      -13.02     26.81 o 
 -14   0  17        3.61      -14.04     17.18 o 
 -12   0  17        3.72      -23.80     15.87 o 
 -10   0  17      746.34      564.07     32.87 o 
  -8   0  17      327.99      377.29     31.51 o 
  -6   0  17      204.78      232.12     31.07 o 
  -4   0  17        0.66      -34.77     31.11 o 
  -2   0  17      639.82      774.25     72.93 o 
   0   0  17       17.52       16.90     33.98 o 
   2   0  17      485.40      574.84     77.50 o 
   4   0  17       45.55       64.14     30.58 o 
   6   0  17        1.53       28.59     31.78 o 
   8   0  17      113.13       93.62     69.79 o 
  10   0  17      135.79      185.33     60.90 o 
 -35   1  17       68.74       43.87     40.64 o 
 -33   1  17      314.18      326.66     75.80 o 
 -31   1  17      126.47      142.18     45.09 o 
 -29   1  17      277.78      250.45     33.04 o 
 -27   1  17       92.78       69.28     25.45 o 
 -25   1  17      889.51      774.38     44.00 o 
 -23   1  17      825.98      768.27     42.14 o 
 -21   1  17       11.87       47.18     20.22 o 
 -19   1  17      300.88      332.31     25.95 o 
 -17   1  17       25.24       -7.59     13.08 o 
 -15   1  17      819.80      736.01     26.62 o 
 -13   1  17      594.30      671.25     28.76 o 
 -11   1  17      241.01      248.87     26.85 o 
  -9   1  17      423.26      314.71     21.40 o 
  -7   1  17      115.03       45.68     17.39 o 
  -5   1  17      375.90      299.20     32.56 o 
  -3   1  17      462.81      397.87     31.92 o 
  -1   1  17      361.77      349.56     31.50 o 
   1   1  17       33.30       23.52     20.95 o 
   3   1  17      107.75       85.44     21.22 o 
   5   1  17       97.24       66.02     22.20 o 
   7   1  17      824.96      736.80     48.08 o 
   9   1  17      205.84      188.20     35.35 o 
 -34   2  17      281.53      271.17     52.77 o 
 -32   2  17      358.92      350.26     52.65 o 
 -30   2  17       38.86       34.96     25.12 o 
 -28   2  17      315.76      327.51     34.27 o 
 -26   2  17       46.82       41.70     23.85 o 
 -24   2  17      362.51      434.53     35.11 o 
 -22   2  17      229.03      249.74     26.04 o 
 -20   2  17      337.34      285.93     25.74 o 
 -18   2  17     3370.63     3277.96     66.87 o 
 -16   2  17      147.83      119.58     20.86 o 
 -14   2  17      977.84     1013.07     42.98 o 
 -12   2  17     2214.84     2177.58     46.44 o 
 -10   2  17       23.92       12.79     17.06 o 
  -8   2  17       60.63       53.65     18.11 o 
  -6   2  17      123.91      133.71     25.32 o 
  -4   2  17      107.05       62.25     16.77 o 
  -2   2  17      300.65      307.25     23.42 o 
   0   2  17      223.76      274.95     29.91 o 
   2   2  17       56.63       94.06     34.98 o 
   4   2  17       53.97       43.54     23.99 o 
   6   2  17       81.56       60.90     26.65 o 
   8   2  17       53.19       88.36     29.45 o 
  10   2  17      191.49      246.28     37.65 o 
 -35   3  17      216.14      223.24     53.11 o 
 -33   3  17       69.61      101.07     46.21 o 
 -31   3  17       58.00       60.69     39.28 o 
 -29   3  17      204.42      159.06     41.46 o 
 -27   3  17       13.03       19.43     22.87 o 
 -25   3  17       12.47       43.86     20.24 o 
 -23   3  17      822.49      827.79     54.63 o 
 -21   3  17       85.82       93.13     21.38 o 
 -19   3  17      115.15      117.63     21.92 o 
 -17   3  17      379.43      301.67     25.66 o 
 -15   3  17     1077.38     1055.50     38.62 o 
 -13   3  17      386.03      368.28     32.70 o 
 -11   3  17      459.86      383.76     35.80 o 
  -9   3  17      856.07      819.96     54.74 o 
  -7   3  17      257.60      256.80     24.46 o 
  -5   3  17       18.54       -0.53     17.12 o 
  -3   3  17       28.08      -14.27     14.16 o 
  -1   3  17      333.09      360.50     27.88 o 
   1   3  17       59.99       64.49     28.55 o 
   3   3  17      193.84      196.85     35.55 o 
   5   3  17      371.59      550.25     51.37 o 
   7   3  17       20.08       -1.25     26.55 o 
   9   3  17       71.87       61.25     38.73 o 
 -34   4  17      112.95       89.52     45.87 o 
 -32   4  17      427.88      500.35     67.57 o 
 -30   4  17       21.52       -5.23     34.75 o 
 -28   4  17        9.11       43.82     34.01 o 
 -26   4  17      135.83      185.81     25.62 o 
 -24   4  17      337.52      268.67     27.73 o 
 -22   4  17      628.51      612.67     34.39 o 
 -20   4  17      585.38      622.63     33.75 o 
 -18   4  17      297.67      278.89     40.75 o 
 -16   4  17       10.48       33.98     21.89 o 
 -14   4  17     1000.33      968.26     46.90 o 
 -12   4  17      967.23      847.39     83.31 o 
 -10   4  17       64.59       38.84     23.78 o 
  -8   4  17      220.34      212.94     24.83 o 
  -6   4  17      634.57      603.84     64.32 o 
  -4   4  17       93.07       43.73     19.42 o 
  -2   4  17      318.71      329.81     24.77 o 
   0   4  17       77.01       86.06     21.77 o 
   2   4  17      143.80      139.84     23.71 o 
   4   4  17      145.38      102.55     28.45 o 
   6   4  17      250.39      207.71     42.98 o 
   8   4  17       42.04       17.10     48.23 o 
 -33   5  17      488.80      595.21    103.64 o 
 -31   5  17       22.36      -17.05     35.96 o 
 -29   5  17       44.83       40.89     29.32 o 
 -27   5  17      113.45      115.52     29.99 o 
 -25   5  17       10.80       -2.23     24.45 o 
 -23   5  17      218.88      238.88     27.02 o 
 -21   5  17        7.34       18.73     19.19 o 
 -19   5  17     1168.60     1184.71     54.14 o 
 -17   5  17      786.43      697.01     48.34 o 
 -15   5  17      139.46      155.90     29.78 o 
 -13   5  17      195.35      191.74     30.15 o 
 -11   5  17     1645.03     1522.00     58.77 o 
  -9   5  17      550.93      520.86     40.70 o 
  -7   5  17      203.74      146.27     23.85 o 
  -5   5  17      151.57      130.02     24.48 o 
  -3   5  17      404.27      404.08     44.71 o 
  -1   5  17       45.90       15.52     19.93 o 
   1   5  17      188.34      153.31     24.81 o 
   3   5  17     1005.91      940.46     51.29 o 
   5   5  17      651.62      656.13     48.64 o 
   7   5  17      286.05      344.03     49.83 o 
 -32   6  17      120.85      145.09     37.29 o 
 -30   6  17      256.36      258.69     40.70 o 
 -28   6  17       57.67        5.84     27.29 o 
 -26   6  17      146.47      104.86     30.63 o 
 -24   6  17        8.97       -8.58     19.65 o 
 -22   6  17      602.48      572.22     45.77 o 
 -20   6  17       21.48       36.92     24.72 o 
 -18   6  17      201.43      187.85     30.58 o 
 -16   6  17     1053.67     1039.77     52.39 o 
 -14   6  17     1543.22     1600.23     62.46 o 
 -12   6  17      734.64      786.25     47.97 o 
 -10   6  17      494.55      368.18     41.44 o 
  -8   6  17      298.81      356.32     37.14 o 
  -6   6  17      576.04      574.02     59.91 o 
  -4   6  17      112.94      144.04     25.28 o 
  -2   6  17       54.01       54.39     22.69 o 
   0   6  17       22.39       -4.01     23.79 o 
   2   6  17       83.17      124.70     38.78 o 
   4   6  17      299.88      180.11    102.07 o 
   6   6  17      601.88      588.85     57.89 o 
 -31   7  17       19.28       -0.84     32.20 o 
 -29   7  17      304.54      333.23     36.76 o 
 -27   7  17       30.62      104.85     41.96 o 
 -25   7  17      444.78      382.32     52.27 o 
 -23   7  17       20.49       38.61     25.31 o 
 -21   7  17       45.37       24.04     37.89 o 
 -19   7  17      553.85      488.84     65.48 o 
 -17   7  17      196.32      182.14     32.89 o 
 -15   7  17        1.13        3.14     23.29 o 
 -13   7  17      137.02       69.61     27.46 o 
 -11   7  17       81.25      117.26     30.54 o 
  -9   7  17      202.14      162.86     34.75 o 
  -7   7  17      166.39      154.20     33.31 o 
  -5   7  17      276.14      292.73     38.64 o 
  -3   7  17       55.14       39.03     22.22 o 
  -1   7  17      130.78      203.35     32.99 o 
   1   7  17      435.90      423.66     54.60 o 
   3   7  17      473.52      465.11     59.25 o 
   5   7  17       47.93       49.92     40.54 o 
 -28   8  17      213.89      219.98     50.52 o 
 -26   8  17        8.95        6.37     38.33 o 
 -24   8  17       73.19      106.51     40.97 o 
 -22   8  17       72.37      162.98     43.65 o 
 -20   8  17      421.19      391.10     56.57 o 
 -18   8  17       14.03        9.24     24.26 o 
 -16   8  17      442.56      526.20     44.18 o 
 -14   8  17      983.15      964.93     54.85 o 
 -12   8  17      331.65      377.08     40.84 o 
 -10   8  17      359.78      317.72     56.77 o 
  -8   8  17      223.95      325.80     39.49 o 
  -6   8  17      136.31      139.26     33.19 o 
  -4   8  17       51.18       50.79     30.55 o 
  -2   8  17      177.38      121.29     35.20 o 
   0   8  17       16.25        9.55     35.39 o 
   2   8  17      110.93      137.29     44.40 o 
   4   8  17      331.99      267.29     55.01 o 
 -27   9  17      189.65      221.46     51.69 o 
 -25   9  17      167.36      190.72     55.42 o 
 -23   9  17      188.58      298.91     97.24 o 
 -21   9  17      188.81      123.21     42.59 o 
 -19   9  17       84.71       89.40     30.13 o 
 -17   9  17      107.19      155.97     34.54 o 
 -15   9  17      249.99      317.32     39.88 o 
 -13   9  17      115.76      182.29     35.36 o 
 -11   9  17       30.48       18.81     35.80 o 
  -9   9  17       67.28       33.04     29.56 o 
  -7   9  17      296.66      317.40     44.44 o 
  -5   9  17      269.77      283.31     41.80 o 
  -3   9  17       36.56       49.26     32.01 o 
  -1   9  17      195.87      261.53     51.76 o 
   1   9  17       32.03       56.23     46.66 o 
 -24  10  17      383.03      417.31    124.55 o 
 -22  10  17      362.32      343.06     58.54 o 
 -20  10  17       41.65       15.97     40.06 o 
 -18  10  17      381.65      392.22     44.24 o 
 -16  10  17       18.16       23.89     29.76 o 
 -14  10  17       52.60       35.59     31.47 o 
 -12  10  17       54.81       37.61     29.36 o 
 -10  10  17       58.81       34.19     32.76 o 
  -8  10  17      125.64       93.43     34.95 o 
  -6  10  17      238.78      221.19     41.53 o 
  -4  10  17       49.94       16.79     29.99 o 
  -2  10  17       98.15      130.06     47.95 o 
 -19  11  17      208.62      178.18     66.92 o 
 -17  11  17      255.88      262.11     42.25 o 
 -15  11  17       30.06       45.96     31.37 o 
 -13  11  17      142.93      121.31     37.49 o 
 -11  11  17       36.15       -3.40     30.16 o 
  -9  11  17      234.63      315.13     45.61 o 
  -7  11  17       27.86        2.58     35.00 o 
  -5  11  17      117.39       48.95     35.26 o 
 -34   0  18       34.06      -16.99     59.60 o 
 -32   0  18      239.25      256.95     70.31 o 
 -30   0  18      114.44      143.77     59.34 o 
 -28   0  18       17.14       15.42     46.27 o 
 -26   0  18      235.98      135.66     54.37 o 
 -24   0  18     2129.98     1832.81     74.24 o 
 -22   0  18       46.71       -5.36     24.52 o 
 -20   0  18       29.39       59.56     28.09 o 
 -18   0  18      985.22      804.49     42.25 o 
 -16   0  18      162.58      181.70     25.84 o 
 -14   0  18        0.01      -17.04     19.83 o 
 -12   0  18       59.11      141.14     26.13 o 
 -10   0  18        8.71      -17.99     16.75 o 
  -8   0  18       13.42       10.19     35.03 o 
  -6   0  18     1394.07     1455.18     95.67 o 
  -4   0  18       88.98       60.12     42.61 o 
  -2   0  18      117.78       92.01     43.39 o 
   0   0  18       44.95       -6.84     25.49 o 
   2   0  18      244.42      294.04     40.39 o 
   4   0  18       19.27       38.71     30.03 o 
   6   0  18       91.67       38.00     33.11 o 
   8   0  18       12.55       14.12     44.70 o 
 -35   1  18      401.06      339.18     56.42 o 
 -33   1  18      188.42      229.71     47.90 o 
 -31   1  18      139.23      128.32     30.38 o 
 -29   1  18      387.52      423.09     38.39 o 
 -27   1  18       84.75      108.30     31.15 o 
 -25   1  18       84.41       73.92     26.00 o 
 -23   1  18      125.76       86.80     36.35 o 
 -21   1  18      533.56      628.33     34.56 o 
 -19   1  18     1181.11     1075.61     36.42 o 
 -17   1  18      416.60      338.39     26.49 o 
 -15   1  18      415.30      472.07     23.92 o 
 -13   1  18      437.34      417.46     22.06 o 
 -11   1  18      369.41      452.84     45.43 o 
  -9   1  18      209.44      193.43     22.82 o 
  -7   1  18      116.97      135.24     21.32 o 
  -5   1  18      291.35      282.11     37.33 o 
  -3   1  18       92.12      230.76     47.64 o 
  -1   1  18      572.06      616.69     39.15 o 
   1   1  18       15.48       23.15     22.41 o 
   3   1  18      223.98      214.66     26.76 o 
   5   1  18       37.78       68.51     23.66 o 
   7   1  18      118.24      170.48     33.34 o 
 -34   2  18      121.31      127.47     44.45 o 
 -32   2  18       81.08       56.99     90.18 o 
 -30   2  18       94.83       55.92     27.26 o 
 -28   2  18       78.45       63.60     25.89 o 
 -26   2  18       74.49       32.97     31.84 o 
 -24   2  18      846.95      914.73     46.52 o 
 -22   2  18      181.43      196.83     25.55 o 
 -20   2  18     2135.75     2045.20     55.33 o 
 -18   2  18      822.67      675.99     34.46 o 
 -16   2  18       15.89        5.53     14.87 o 
 -14   2  18     4402.04     4021.79     76.05 o 
 -12   2  18      140.93      170.10     28.79 o 
 -10   2  18      316.01      320.91     27.18 o 
  -8   2  18      183.81      210.21     20.62 o 
  -6   2  18      144.34      132.29     22.49 o 
  -4   2  18      197.88      148.20     24.78 o 
  -2   2  18       61.54       67.30     46.98 o 
   0   2  18      250.93      183.68     36.82 o 
   2   2  18      425.98      492.51     38.16 o 
   4   2  18      384.84      464.71     35.01 o 
   6   2  18       35.24       61.43     28.86 o 
   8   2  18      139.49      184.23     66.96 o 
 -35   3  18      302.95      320.38     56.05 o 
 -33   3  18       73.79       69.65     41.07 o 
 -31   3  18      209.19      243.32     62.34 o 
 -29   3  18      126.54      153.97     30.10 o 
 -27   3  18       30.44        8.86     23.39 o 
 -25   3  18      100.70      145.14     25.25 o 
 -23   3  18      307.14      312.99     29.02 o 
 -21   3  18      142.64      152.31     35.36 o 
 -19   3  18      416.54      344.51     28.72 o 
 -17   3  18       44.46        2.79     20.72 o 
 -15   3  18      163.20      109.40     25.42 o 
 -13   3  18      172.63      127.10     21.76 o 
 -11   3  18      691.84      528.29     40.79 o 
  -9   3  18      506.09      485.42     42.97 o 
  -7   3  18      292.61      383.80     29.68 o 
  -5   3  18      423.17      466.58     26.96 o 
  -3   3  18       35.12       -0.75     16.00 o 
  -1   3  18      206.58      210.30     28.15 o 
   1   3  18      322.93      388.37     35.53 o 
   3   3  18       58.16       48.23     25.54 o 
   5   3  18      450.03      652.10     58.29 o 
   7   3  18      201.60      206.61     35.69 o 
 -34   4  18       36.35       15.61     48.88 o 
 -32   4  18      102.46      152.19     46.97 o 
 -30   4  18      123.74       95.15     65.48 o 
 -28   4  18      113.91       93.48     36.56 o 
 -26   4  18       53.23       38.41     20.87 o 
 -24   4  18      219.72      237.92     27.59 o 
 -22   4  18      187.46      201.40     25.80 o 
 -20   4  18      825.87      857.63     47.63 o 
 -18   4  18      510.53      470.44     38.25 o 
 -16   4  18      463.27      442.95     37.31 o 
 -14   4  18     2712.01     2792.64    110.00 o 
 -12   4  18      591.74      634.42     42.19 o 
 -10   4  18      238.46      296.43     28.06 o 
  -8   4  18       34.38       51.81     17.41 o 
  -6   4  18      145.42      231.75     26.83 o 
  -4   4  18       76.04      119.42     27.73 o 
  -2   4  18       84.46       88.50     26.94 o 
   0   4  18      134.61      157.64     24.59 o 
   2   4  18      505.81      619.31     41.99 o 
   4   4  18       67.08       92.71     37.70 o 
   6   4  18       62.64      135.82     40.50 o 
 -33   5  18      121.31       78.42     79.33 o 
 -31   5  18      236.92      255.76     57.90 o 
 -29   5  18       79.05       40.37     69.92 o 
 -27   5  18       58.96       94.45     30.85 o 
 -25   5  18       55.35       21.74     21.31 o 
 -23   5  18      165.34      164.24     30.17 o 
 -21   5  18      146.08      171.79     30.68 o 
 -19   5  18      475.02      588.94     42.08 o 
 -17   5  18       73.49      -30.83     21.65 o 
 -15   5  18     1078.44      987.81    127.47 o 
 -13   5  18      141.33      163.13     50.40 o 
 -11   5  18      262.58      365.53     36.42 o 
  -9   5  18      126.35      156.65     25.89 o 
  -7   5  18        9.55       10.25     20.19 o 
  -5   5  18      188.80      134.99     24.55 o 
  -3   5  18      110.03       59.59     20.15 o 
  -1   5  18      215.61      223.34     32.37 o 
   1   5  18      195.74      203.92     44.89 o 
   3   5  18      826.99     1004.96     55.92 o 
   5   5  18      762.50      789.37     63.86 o 
 -32   6  18      116.75      145.19     47.48 o 
 -30   6  18       17.18       43.50     41.65 o 
 -28   6  18      127.49      119.63     36.99 o 
 -26   6  18       27.56       15.93     56.46 o 
 -24   6  18       31.37       64.98     27.27 o 
 -22   6  18      269.05      235.71     34.14 o 
 -20   6  18      457.99      417.06     39.10 o 
 -18   6  18       33.58       27.26     24.59 o 
 -16   6  18      371.23      393.59     38.50 o 
 -14   6  18      477.57      422.60     60.42 o 
 -12   6  18      119.65      167.43     31.92 o 
 -10   6  18       15.75       26.84     24.04 o 
  -8   6  18       54.72       29.10     25.04 o 
  -6   6  18       75.76      137.39     25.79 o 
  -4   6  18        6.49        0.01     20.29 o 
  -2   6  18       18.52       -4.79     34.46 o 
   0   6  18      179.06      207.42     48.88 o 
   2   6  18      568.54      310.56    233.03 o 
   4   6  18      194.30      167.35     68.22 o 
 -29   7  18      172.04      112.74     46.15 o 
 -27   7  18      555.99      633.38     65.71 o 
 -25   7  18      182.74      194.99     85.08 o 
 -23   7  18      167.62      238.82     35.84 o 
 -21   7  18      183.29      226.28     35.61 o 
 -19   7  18      135.27      127.59     49.17 o 
 -17   7  18       82.17      125.38     29.77 o 
 -15   7  18      297.12      382.29     39.39 o 
 -13   7  18      300.10      285.59     37.15 o 
 -11   7  18      809.11      832.30     52.62 o 
  -9   7  18      413.57      334.33     55.70 o 
  -7   7  18      469.83      523.82     45.15 o 
  -5   7  18      228.07      205.58     29.87 o 
  -3   7  18      135.27      100.36     26.40 o 
  -1   7  18        1.95       -7.01     33.46 o 
   1   7  18      464.26      443.71     57.81 o 
   3   7  18      304.34      404.86     58.39 o 
 -28   8  18      243.21      218.06     51.66 o 
 -26   8  18      568.29      664.18     66.10 o 
 -24   8  18      334.82      390.97     57.28 o 
 -22   8  18      228.10      265.13     50.54 o 
 -20   8  18      125.59      169.71     33.87 o 
 -18   8  18       31.76      104.75     40.89 o 
 -16   8  18      718.79      765.76     74.15 o 
 -14   8  18      220.26      202.75     36.12 o 
 -12   8  18        9.28       23.81     28.09 o 
 -10   8  18       16.62       45.83     31.07 o 
  -8   8  18       82.20      109.31     32.52 o 
  -6   8  18      116.63      125.45     33.16 o 
  -4   8  18       25.94       33.33     24.93 o 
  -2   8  18       14.30       45.14     39.09 o 
   0   8  18      130.60       90.99     42.78 o 
 -25   9  18      392.71      509.88     84.82 o 
 -23   9  18       67.58       94.30     45.17 o 
 -21   9  18      139.09       86.71     50.71 o 
 -19   9  18      502.77      491.01     78.95 o 
 -17   9  18       11.27      -17.05     26.29 o 
 -15   9  18       17.12       13.45     27.37 o 
 -13   9  18      348.19      369.11     43.78 o 
 -11   9  18      141.88      147.72     35.96 o 
  -9   9  18       95.30       66.18     32.91 o 
  -7   9  18      534.56      603.64     51.67 o 
  -5   9  18       80.52       56.16     32.86 o 
  -3   9  18       38.32       47.82     31.89 o 
  -1   9  18      174.69      126.73     45.34 o 
 -22  10  18       78.60       58.87     42.38 o 
 -20  10  18       54.66       57.64     73.97 o 
 -18  10  18      538.23      586.34     51.26 o 
 -16  10  18       62.10       76.24     32.85 o 
 -14  10  18      121.77      164.22     38.27 o 
 -12  10  18       14.34      -16.82     30.27 o 
 -10  10  18      226.64      224.87     42.58 o 
  -8  10  18       49.16       -6.41     39.09 o 
  -6  10  18       68.88       35.08     33.01 o 
  -4  10  18       10.09       50.37     36.05 o 
 -15  11  18        0.75        0.86     32.01 o 
 -13  11  18      274.30      318.91     64.51 o 
 -11  11  18       57.88      100.96     35.37 o 
 -34   0  19        1.51       40.52     62.47 o 
 -32   0  19      151.63      214.08     66.39 o 
 -30   0  19       40.97        5.23     45.22 o 
 -28   0  19      218.38      144.66     36.30 o 
 -26   0  19      822.44      801.37    146.64 o 
 -24   0  19      542.24      523.23     46.57 o 
 -22   0  19      349.16      381.12     54.76 o 
 -20   0  19       34.08       13.78     26.99 o 
 -18   0  19      267.42      238.22     29.21 o 
 -16   0  19       80.35       74.44     27.06 o 
 -14   0  19      342.20      297.51     29.44 o 
 -12   0  19       24.15       30.82     20.61 o 
 -10   0  19        3.44        6.27     33.46 o 
  -8   0  19       11.82      -30.84     31.11 o 
  -6   0  19      350.76      216.96     53.85 o 
  -4   0  19      202.55      137.75     47.84 o 
  -2   0  19      166.41      172.19     35.19 o 
   0   0  19      247.79      226.77     39.21 o 
   2   0  19      500.29      419.74     46.85 o 
   4   0  19       57.16       34.85     31.79 o 
   6   0  19        2.61       41.43     35.94 o 
 -35   1  19       42.65       65.14     46.82 o 
 -33   1  19      511.44      576.92     62.64 o 
 -31   1  19       21.70       15.14     27.31 o 
 -29   1  19      311.71      360.21     59.39 o 
 -27   1  19      174.86      187.16     36.29 o 
 -25   1  19      110.11       56.00     26.61 o 
 -23   1  19      334.75      364.97     33.87 o 
 -21   1  19      236.82      207.42     22.56 o 
 -19   1  19      667.40      751.59     36.65 o 
 -17   1  19      760.93      710.66     43.25 o 
 -15   1  19       25.33        5.77     14.03 o 
 -13   1  19      507.60      611.66     50.93 o 
 -11   1  19      107.28      136.62     22.33 o 
  -9   1  19      271.55      236.11     25.04 o 
  -7   1  19      118.31      104.57     32.62 o 
  -5   1  19      171.56      274.18     30.03 o 
  -3   1  19      276.96      267.93     30.88 o 
  -1   1  19       18.76       29.20     22.38 o 
   1   1  19       46.40       61.34     32.18 o 
   3   1  19       46.37       35.92     22.52 o 
   5   1  19       37.99       46.43     25.77 o 
 -34   2  19      112.12       79.06     53.85 o 
 -32   2  19      107.87       16.44     38.33 o 
 -30   2  19      214.97      165.00     31.83 o 
 -28   2  19      187.34      274.81     34.89 o 
 -26   2  19      124.28      134.51     29.35 o 
 -24   2  19      333.42      364.27     30.71 o 
 -22   2  19      152.59      151.39     24.17 o 
 -20   2  19       28.06       55.43     21.52 o 
 -18   2  19      274.01      333.57     27.96 o 
 -16   2  19      382.22      246.91     36.11 o 
 -14   2  19      644.34      622.95     45.92 o 
 -12   2  19      151.35      176.31     24.67 o 
 -10   2  19        0.96        5.36     17.72 o 
  -8   2  19      239.77      269.74     27.18 o 
  -6   2  19      269.02      200.78     23.95 o 
  -4   2  19      227.34      206.99     37.41 o 
  -2   2  19       38.95       11.57     21.23 o 
   0   2  19       40.61       42.67     23.64 o 
   2   2  19      160.23      138.27     29.40 o 
   4   2  19       60.39       43.01     24.45 o 
   6   2  19       89.25       97.60     33.22 o 
 -33   3  19      406.90      416.61     57.89 o 
 -31   3  19       20.81      -37.50     57.38 o 
 -29   3  19      191.48      144.16     31.69 o 
 -27   3  19       97.73      101.17     28.88 o 
 -25   3  19       87.19      125.51     26.26 o 
 -23   3  19      177.73      101.00     23.66 o 
 -21   3  19      423.88      341.28     37.47 o 
 -19   3  19       67.38      108.78     27.24 o 
 -17   3  19      678.37      589.07     59.00 o 
 -15   3  19      206.49      224.06     26.24 o 
 -13   3  19      420.50      315.89     40.97 o 
 -11   3  19      117.96      125.60     23.71 o 
  -9   3  19       30.32       39.40     20.43 o 
  -7   3  19      102.10      124.65     26.41 o 
  -5   3  19      370.19      369.95     35.18 o 
  -3   3  19       11.77       20.40     29.20 o 
  -1   3  19       64.81       49.72     23.72 o 
   1   3  19      219.93      284.41     52.00 o 
   3   3  19      540.56      532.53     73.97 o 
   5   3  19       91.73      173.95     34.32 o 
 -32   4  19       11.55      -31.53     37.73 o 
 -30   4  19       41.13      -29.34     33.73 o 
 -28   4  19      328.33      334.49     36.93 o 
 -26   4  19      199.02      206.90     28.46 o 
 -24   4  19       94.79      117.33     33.05 o 
 -22   4  19       88.25      121.84     28.53 o 
 -20   4  19       14.88       12.30     22.71 o 
 -18   4  19        4.96       25.81     23.84 o 
 -16   4  19      625.75      460.85     38.28 o 
 -14   4  19      476.71      422.16     38.07 o 
 -12   4  19       69.52      137.45     27.05 o 
 -10   4  19      282.71      321.87     34.29 o 
  -8   4  19      333.87      371.35     36.46 o 
  -6   4  19       41.95       82.15     22.89 o 
  -4   4  19       25.30       13.91     21.26 o 
  -2   4  19      554.10      607.80     43.61 o 
   0   4  19      312.86      403.07     48.85 o 
   2   4  19      459.97      473.65     84.04 o 
   4   4  19      273.03      195.30     43.43 o 
 -31   5  19       40.97       56.21     43.48 o 
 -29   5  19      156.55      211.26     46.29 o 
 -27   5  19       12.80       27.46     22.41 o 
 -25   5  19       17.13       14.21     25.87 o 
 -23   5  19       47.51       93.18     33.42 o 
 -21   5  19       91.00       87.03     27.29 o 
 -19   5  19      269.73      246.91     34.06 o 
 -17   5  19        9.82       -9.39     24.79 o 
 -15   5  19      842.53      843.09     49.89 o 
 -13   5  19       24.91       57.57     47.21 o 
 -11   5  19      118.89      160.00     31.32 o 
  -9   5  19       21.50       56.04     25.21 o 
  -7   5  19      103.90      131.17     24.98 o 
  -5   5  19     1295.24     1406.00     59.75 o 
  -3   5  19      346.21      316.97     32.26 o 
  -1   5  19      121.89      121.65     31.15 o 
   1   5  19      184.54      236.60     46.57 o 
   3   5  19     1010.67      955.13    105.08 o 
 -30   6  19       25.53       98.28     65.35 o 
 -28   6  19       28.43       39.15     39.40 o 
 -26   6  19       37.18        3.49     35.03 o 
 -24   6  19       76.74       55.91     28.05 o 
 -22   6  19      110.18      121.93     30.36 o 
 -20   6  19       24.32       21.70     25.60 o 
 -18   6  19      275.84      257.33     53.88 o 
 -16   6  19      708.05      640.87     69.54 o 
 -14   6  19       19.74       18.48     26.31 o 
 -12   6  19      107.92       92.36     30.39 o 
 -10   6  19      404.54      489.46     50.31 o 
  -8   6  19      164.84      150.36     27.98 o 
  -6   6  19        1.52       -1.81     21.50 o 
  -4   6  19        3.33       37.51     23.85 o 
  -2   6  19      278.66      250.63     36.58 o 
   0   6  19       26.66       29.15     37.25 o 
   2   6  19      771.19      667.04     69.53 o 
 -29   7  19      108.79       88.97     44.18 o 
 -27   7  19       99.04      114.11     46.45 o 
 -25   7  19       38.21       43.24     41.43 o 
 -23   7  19      375.41      437.37     75.21 o 
 -21   7  19      430.38      582.97     46.87 o 
 -19   7  19      117.39       75.19     29.64 o 
 -17   7  19      170.08      333.77     39.65 o 
 -15   7  19      670.55      671.84     60.43 o 
 -13   7  19      165.63      151.29     33.99 o 
 -11   7  19       76.35       62.56     29.71 o 
  -9   7  19      234.41      209.38     37.03 o 
  -7   7  19      354.78      418.67     36.74 o 
  -5   7  19      370.38      551.45     41.01 o 
  -3   7  19      158.43      171.18     30.49 o 
  -1   7  19      107.46      145.71     82.08 o 
   1   7  19        9.67       38.36     38.58 o 
 -26   8  19       63.83      108.69     43.20 o 
 -24   8  19       47.12       41.58     40.72 o 
 -22   8  19      287.92      332.44     74.23 o 
 -20   8  19        4.45      -41.12     27.42 o 
 -18   8  19       49.51       60.07     30.83 o 
 -16   8  19       32.14       33.15     28.83 o 
 -14   8  19       31.62       29.12     27.97 o 
 -12   8  19      404.62      396.52     50.46 o 
 -10   8  19      195.05      278.95     40.03 o 
  -8   8  19       18.19       17.99     29.78 o 
  -6   8  19      252.85      366.95     36.82 o 
  -4   8  19       10.57        7.29     30.38 o 
  -2   8  19       81.01       84.61     41.91 o 
 -23   9  19      295.06      340.67     57.02 o 
 -21   9  19      390.05      439.85     46.45 o 
 -19   9  19      588.99      586.94     50.23 o 
 -17   9  19       55.08       65.45     31.93 o 
 -15   9  19      238.76      259.22     41.21 o 
 -13   9  19       51.60       40.91     32.73 o 
 -11   9  19        9.19        0.92     30.48 o 
  -9   9  19        3.32       -4.08     30.63 o 
  -7   9  19      208.60      203.14     40.68 o 
  -5   9  19      112.57       52.89     34.47 o 
 -20  10  19        9.81       20.55     72.80 o 
 -18  10  19      164.30      169.94     39.36 o 
 -16  10  19        4.76      -15.97     29.70 o 
 -14  10  19        6.65      -23.14     30.11 o 
 -12  10  19       96.03       90.09     36.66 o 
 -10  10  19      243.59      362.02     48.34 o 
 -34   0  20      591.09      736.08     96.45 o 
 -32   0  20       17.60       59.97     36.44 o 
 -30   0  20      318.11      324.86     44.84 o 
 -28   0  20       71.93       89.15     34.09 o 
 -26   0  20     1129.23     1181.13     66.88 o 
 -24   0  20       32.10       16.70     36.86 o 
 -22   0  20      392.87      439.90    107.69 o 
 -20   0  20      172.30      138.38     35.01 o 
 -18   0  20      866.51      918.67     45.18 o 
 -16   0  20      415.95      463.27     37.23 o 
 -14   0  20      434.11      283.16     47.05 o 
 -12   0  20       10.14       46.53     43.13 o 
 -10   0  20       30.72       15.16     39.21 o 
  -8   0  20        0.46      -39.21     32.94 o 
  -6   0  20       23.32      -35.03     38.16 o 
  -4   0  20       16.21       78.16     43.91 o 
  -2   0  20       79.45       99.00     34.28 o 
   0   0  20        5.78      -17.04     44.83 o 
   2   0  20       39.32       52.58     34.37 o 
   4   0  20       58.66      102.15     38.24 o 
 -33   1  20      161.79      184.17     49.79 o 
 -31   1  20      206.76      205.15     35.75 o 
 -29   1  20      264.31      288.34     52.31 o 
 -27   1  20       47.62       -5.40     24.68 o 
 -25   1  20      212.49      180.97     31.49 o 
 -23   1  20      204.15      151.06     25.49 o 
 -21   1  20      307.50      267.74     43.61 o 
 -19   1  20      506.42      470.75     29.09 o 
 -17   1  20      315.70      307.45     43.73 o 
 -15   1  20      256.35      346.78     29.23 o 
 -13   1  20      915.40      960.27     40.51 o 
 -11   1  20       16.87      -22.94     25.27 o 
  -9   1  20       27.68      -11.18     32.02 o 
  -7   1  20       74.24       96.88     58.68 o 
  -5   1  20      138.14       73.44     37.83 o 
  -3   1  20        4.47      -10.47     21.64 o 
  -1   1  20      481.77      503.22     40.39 o 
   1   1  20      341.80      393.08     39.15 o 
   3   1  20      320.27      384.71     35.58 o 
 -32   2  20       15.12       30.36     40.93 o 
 -30   2  20      195.55      185.53     34.92 o 
 -28   2  20       33.44       14.22     26.17 o 
 -26   2  20      256.09      263.37     34.26 o 
 -24   2  20      251.24      178.24     27.12 o 
 -22   2  20       38.02       47.29     24.91 o 
 -20   2  20     1216.94     1283.59     47.47 o 
 -18   2  20      454.92      450.13     37.28 o 
 -16   2  20      186.02      177.73     25.88 o 
 -14   2  20      912.75     1068.69     43.72 o 
 -12   2  20      205.47      219.36     26.24 o 
 -10   2  20      350.13      354.43     29.78 o 
  -8   2  20       81.43       36.92     30.38 o 
  -6   2  20      336.88      357.38     44.36 o 
  -4   2  20       51.30      109.51     70.18 o 
  -2   2  20       86.72      182.97     35.37 o 
   0   2  20      157.15      236.57     34.20 o 
   2   2  20      221.13      296.08     32.81 o 
 -33   3  20       87.66       83.39     45.14 o 
 -31   3  20      100.98       91.09     43.20 o 
 -29   3  20      289.41      308.44     37.59 o 
 -27   3  20      687.87      725.17     47.68 o 
 -25   3  20      146.23      128.09     26.40 o 
 -23   3  20       99.97       78.12     27.61 o 
 -21   3  20      151.82      178.46     30.54 o 
 -19   3  20     1093.93     1141.20     54.79 o 
 -17   3  20      145.22      126.11     24.48 o 
 -15   3  20      188.92      242.10     37.26 o 
 -13   3  20     1274.55     1144.06     48.62 o 
 -11   3  20      187.68      152.25     26.29 o 
  -9   3  20      232.52      298.44     29.55 o 
  -7   3  20      303.19      380.81     31.62 o 
  -5   3  20       55.45       30.47     32.15 o 
  -3   3  20      399.26      541.39     52.50 o 
  -1   3  20      106.56       72.42     38.03 o 
   1   3  20      105.80       67.80     28.52 o 
   3   3  20      853.15      949.82     67.92 o 
 -32   4  20      102.11      130.49     68.49 o 
 -30   4  20      121.52      106.77     44.50 o 
 -28   4  20       68.62       32.80     28.82 o 
 -26   4  20       63.06      106.81     29.32 o 
 -24   4  20        4.97        3.33     24.29 o 
 -22   4  20       70.56       82.70     46.55 o 
 -20   4  20      821.76      890.23     50.97 o 
 -18   4  20      272.54      329.81     36.54 o 
 -16   4  20      181.53      204.27     43.71 o 
 -14   4  20      177.84      195.04     27.64 o 
 -12   4  20       11.79      -21.60     16.95 o 
 -10   4  20      228.74      239.41     28.45 o 
  -8   4  20       58.58       31.74     22.46 o 
  -6   4  20       99.01      102.18     25.89 o 
  -4   4  20      253.79      309.66     51.67 o 
  -2   4  20      131.55      178.13     40.79 o 
   0   4  20        7.13       -2.94     52.41 o 
   2   4  20      689.72     1017.34    106.39 o 
 -31   5  20       34.44       79.70     43.96 o 
 -29   5  20       19.74       27.36     38.13 o 
 -27   5  20      171.89      144.84     34.09 o 
 -25   5  20       88.04      124.27     30.28 o 
 -23   5  20       49.82       29.14     26.46 o 
 -21   5  20      110.64      122.84     30.62 o 
 -19   5  20       72.49       23.64     25.76 o 
 -17   5  20      141.11      166.37     32.57 o 
 -15   5  20       10.75       16.48     25.17 o 
 -13   5  20       49.95       29.81     26.50 o 
 -11   5  20      157.50      161.49     27.71 o 
  -9   5  20      117.62      139.44     27.51 o 
  -7   5  20      457.52      479.18     50.20 o 
  -5   5  20      279.89      345.79     34.16 o 
  -3   5  20      359.48      506.74     43.55 o 
  -1   5  20       34.82       48.74     37.12 o 
   1   5  20       39.96       13.59     52.54 o 
 -30   6  20       40.44      163.62     50.19 o 
 -28   6  20      354.52      390.87     57.55 o 
 -26   6  20       81.82       31.84     29.26 o 
 -24   6  20       70.13       56.41     28.63 o 
 -22   6  20      226.35      223.78     36.02 o 
 -20   6  20        6.18      -21.26     30.97 o 
 -18   6  20       73.18       14.93     26.71 o 
 -16   6  20      139.40      123.39     31.90 o 
 -14   6  20      105.93       89.59     29.96 o 
 -12   6  20      108.53      154.34     32.54 o 
 -10   6  20       34.65       81.30     25.81 o 
  -8   6  20      101.01      101.12     27.42 o 
  -6   6  20       31.70       -7.36     23.81 o 
  -4   6  20      500.28      582.92     51.54 o 
  -2   6  20      239.94      109.39     64.96 o 
   0   6  20      249.92      278.08     52.80 o 
 -27   7  20      234.71      232.83     91.62 o 
 -25   7  20      351.67      382.89     56.99 o 
 -23   7  20       11.15       44.93     33.69 o 
 -21   7  20      265.38      408.05     42.91 o 
 -19   7  20      126.16       91.66     31.49 o 
 -17   7  20      200.53      221.53     37.99 o 
 -15   7  20        5.71       53.15     29.34 o 
 -13   7  20       81.87       14.75     34.17 o 
 -11   7  20      151.45      134.88     40.23 o 
  -9   7  20        4.06       -8.21     21.85 o 
  -7   7  20       98.53       93.62     31.33 o 
  -5   7  20       48.92       29.78     25.51 o 
  -3   7  20      141.58      160.93     48.23 o 
 -24   8  20       25.39       68.60     41.85 o 
 -22   8  20       92.34      150.45     34.69 o 
 -20   8  20      295.75      356.61     43.34 o 
 -18   8  20      825.96      773.89     55.02 o 
 -16   8  20       73.14       91.32     48.71 o 
 -14   8  20       42.63       29.91     30.15 o 
 -12   8  20       27.28       14.07     36.83 o 
 -10   8  20        1.37      -18.19     28.96 o 
  -8   8  20       86.94      119.85     29.39 o 
  -6   8  20      501.07      634.17     45.01 o 
 -21   9  20      184.24      154.28     37.39 o 
 -19   9  20       15.41       54.81     33.62 o 
 -17   9  20       74.57       64.98     61.96 o 
 -15   9  20       93.00      112.15     36.77 o 
 -13   9  20      108.38      140.05     37.52 o 
 -11   9  20       80.45       63.42     36.62 o 
  -9   9  20      129.23      115.92     37.01 o 
 -32   0  21      248.73      217.17     44.87 o 
 -30   0  21      156.66       70.10     36.75 o 
 -28   0  21       97.54       83.09     56.07 o 
 -26   0  21      282.54      279.94     44.18 o 
 -24   0  21       65.33       75.17     32.16 o 
 -22   0  21        2.12        5.35     27.69 o 
 -20   0  21       14.24        5.33     29.64 o 
 -18   0  21      166.46      133.24     27.46 o 
 -16   0  21       57.07       57.25     43.13 o 
 -14   0  21       54.26      111.62     47.31 o 
 -12   0  21      218.34      305.05     59.07 o 
 -10   0  21       22.19       -0.78     37.64 o 
  -8   0  21       21.79      -23.26     39.47 o 
  -6   0  21      501.36      551.28     71.62 o 
  -4   0  21      202.33      197.09     40.25 o 
  -2   0  21      107.17      127.93     48.10 o 
   0   0  21      105.14      120.36     38.55 o 
 -33   1  21      235.45      319.38     40.86 o 
 -31   1  21      113.68      122.23     34.15 o 
 -29   1  21       31.81       -3.92     21.97 o 
 -27   1  21       17.10       31.16     22.09 o 
 -25   1  21      279.19      257.42     29.91 o 
 -23   1  21       89.63       71.15     22.42 o 
 -21   1  21      191.21      197.65     24.11 o 
 -19   1  21      133.58      137.89     32.48 o 
 -17   1  21      316.85      426.82     31.88 o 
 -15   1  21      921.69     1034.17     43.51 o 
 -13   1  21       43.22       45.69     30.73 o 
 -11   1  21      370.69      449.19     86.39 o 
  -9   1  21      114.89       95.14     36.86 o 
  -7   1  21       19.86       32.66     30.94 o 
  -5   1  21      311.54      286.30     43.87 o 
  -3   1  21      400.12      454.13     39.23 o 
  -1   1  21       52.79       39.76     33.13 o 
   1   1  21       76.68       35.34     24.59 o 
 -32   2  21      264.51      292.38     41.50 o 
 -30   2  21       31.91      -25.89     26.80 o 
 -28   2  21      235.95      237.26     38.92 o 
 -26   2  21      213.80      217.14     43.05 o 
 -24   2  21        9.36       33.21     21.88 o 
 -22   2  21       65.44       96.29     23.63 o 
 -20   2  21      631.93      661.45     44.73 o 
 -18   2  21      391.48      431.58     33.73 o 
 -16   2  21       88.14       47.97     22.28 o 
 -14   2  21       77.26      120.73     24.12 o 
 -12   2  21      293.11      290.48     29.54 o 
 -10   2  21       29.81       29.23     42.61 o 
  -8   2  21       58.32       66.50     33.33 o 
  -6   2  21       20.41       -4.25     33.72 o 
  -4   2  21      201.36      110.64     39.05 o 
  -2   2  21      178.42      108.43     38.03 o 
   0   2  21      193.19      239.86     35.18 o 
 -31   3  21       60.53      -56.45     38.58 o 
 -29   3  21       46.39       -4.71     27.19 o 
 -27   3  21      151.07      123.32     31.40 o 
 -25   3  21       26.54       20.47     26.07 o 
 -23   3  21       64.03       55.29     42.48 o 
 -21   3  21      146.10      125.16     29.71 o 
 -19   3  21      346.80      350.43     32.13 o 
 -17   3  21      223.32      221.38     47.49 o 
 -15   3  21      215.08      193.69     30.56 o 
 -13   3  21      157.33      222.05     37.05 o 
 -11   3  21        5.59       -0.21     20.39 o 
  -9   3  21      201.53      178.48     45.73 o 
  -7   3  21      482.60      531.20     52.59 o 
  -5   3  21      185.11      258.82     45.21 o 
  -3   3  21      145.19      106.41     39.05 o 
  -1   3  21       34.46       28.11     33.91 o 
 -30   4  21      107.53       70.58     58.29 o 
 -28   4  21      103.46       51.51     29.20 o 
 -26   4  21       89.72       81.37     31.08 o 
 -24   4  21       62.12       58.91     29.82 o 
 -22   4  21       83.65       46.09     40.31 o 
 -20   4  21      281.79      258.58     35.32 o 
 -18   4  21        5.74      -22.61     24.91 o 
 -16   4  21       26.97       25.08     23.00 o 
 -14   4  21      166.64      177.26     26.74 o 
 -12   4  21      211.23      261.03     39.73 o 
 -10   4  21      160.42      178.12     28.66 o 
  -8   4  21      254.44      354.81     50.63 o 
  -6   4  21      250.66      157.13     39.89 o 
  -4   4  21       31.07       36.26     34.27 o 
  -2   4  21       65.34       50.92     45.22 o 
 -29   5  21       73.68      101.26     66.66 o 
 -27   5  21       78.60       32.95     29.82 o 
 -25   5  21       11.64       -5.73     26.40 o 
 -23   5  21        1.97      -16.93     26.30 o 
 -21   5  21      125.85      168.99     35.40 o 
 -19   5  21      327.35      334.97     40.28 o 
 -17   5  21      126.32       85.64     30.56 o 
 -15   5  21       32.51        1.46     24.48 o 
 -13   5  21      107.28      143.70     31.62 o 
 -11   5  21       93.17       67.09     25.87 o 
  -9   5  21       86.60       82.09     22.38 o 
  -7   5  21       92.85      105.42     26.41 o 
  -5   5  21       83.14       91.09     27.63 o 
  -3   5  21      164.30      141.83     42.84 o 
 -28   6  21      278.28      252.26     53.41 o 
 -26   6  21       82.41       85.37     31.65 o 
 -24   6  21       36.17       25.41     40.62 o 
 -22   6  21       69.03       64.48     30.11 o 
 -20   6  21      338.79      383.26     42.96 o 
 -18   6  21       23.88        9.60     31.41 o 
 -16   6  21      318.20      367.19     42.50 o 
 -14   6  21        4.70        8.62     26.27 o 
 -12   6  21       14.49       25.29     30.64 o 
 -10   6  21      176.01      185.27     31.84 o 
  -8   6  21       27.87       20.77     24.53 o 
  -6   6  21       59.42       10.34     24.52 o 
  -4   6  21      150.92      137.52     56.31 o 
 -25   7  21       18.56        1.46     28.40 o 
 -23   7  21       19.37       11.82     28.48 o 
 -21   7  21      581.25      690.07     53.44 o 
 -19   7  21      416.08      470.42     47.72 o 
 -17   7  21       39.84       48.39     30.96 o 
 -15   7  21       57.87       49.55     31.63 o 
 -13   7  21        0.70      -35.51     29.32 o 
 -11   7  21       11.27       10.77     25.21 o 
  -9   7  21      158.55      156.76     31.25 o 
  -7   7  21       62.47       27.47     25.78 o 
 -22   8  21       91.36      117.04     35.45 o 
 -20   8  21      917.03      995.33     61.78 o 
 -18   8  21      186.13      161.91     37.68 o 
 -16   8  21      307.60      327.33     44.73 o 
 -14   8  21      112.36       80.58     33.85 o 
 -12   8  21      195.10      169.57     39.05 o 
 -10   8  21        0.19        6.86     26.77 o 
 -32   0  22       18.11       41.38     37.62 o 
 -30   0  22      218.41      162.75     42.08 o 
 -28   0  22        7.63      -38.09     29.43 o 
 -26   0  22        0.85       -1.24     31.09 o 
 -24   0  22       75.54       28.46     32.76 o 
 -22   0  22       56.06       33.22     31.42 o 
 -20   0  22      194.56      146.12     49.14 o 
 -18   0  22        0.24       -4.71     38.95 o 
 -16   0  22       13.70       13.85     39.73 o 
 -14   0  22        0.01       -2.35     39.73 o 
 -12   0  22       32.35       -4.71     41.56 o 
 -10   0  22      216.39      311.32     67.70 o 
  -8   0  22        2.82      -34.24     38.95 o 
  -6   0  22      108.06      105.60     53.59 o 
  -4   0  22       21.59       70.01     33.83 o 
  -2   0  22        0.14      -48.59     33.85 o 
 -31   1  22       61.31       97.10     27.63 o 
 -29   1  22      180.76      223.09     30.73 o 
 -27   1  22       85.62       87.09     25.71 o 
 -25   1  22       36.29       63.55     31.62 o 
 -23   1  22        5.70        8.76     23.12 o 
 -21   1  22       24.41       46.33     22.16 o 
 -19   1  22      271.08      340.88     31.50 o 
 -17   1  22       24.56        0.77     29.94 o 
 -15   1  22      550.81      578.09     54.13 o 
 -13   1  22      205.30      177.77     55.15 o 
 -11   1  22       10.34       67.85     35.48 o 
  -9   1  22      173.27      205.62     41.07 o 
  -7   1  22      108.80      180.85     41.12 o 
  -5   1  22      377.50      371.55     63.52 o 
  -3   1  22        7.62       31.59     26.95 o 
 -30   2  22       78.79      132.12     34.42 o 
 -28   2  22       48.08       12.89     28.29 o 
 -26   2  22      178.34      192.79     33.89 o 
 -24   2  22      130.23      144.67     27.87 o 
 -22   2  22      117.96      100.95     25.54 o 
 -20   2  22      252.39      312.17     30.74 o 
 -18   2  22      608.53      606.77     37.43 o 
 -16   2  22      128.63      146.27     26.84 o 
 -14   2  22      369.34      462.43     50.35 o 
 -12   2  22      300.47      325.15    113.31 o 
 -10   2  22       48.72      143.91     45.87 o 
  -8   2  22      131.43      190.42     41.58 o 
  -6   2  22      126.22      197.72     43.16 o 
  -4   2  22      138.40      155.82     41.44 o 
  -2   2  22       43.50       30.98     35.95 o 
 -29   3  22        0.52      -33.67     30.81 o 
 -27   3  22      196.09      329.07     48.17 o 
 -25   3  22      109.38      129.94     32.93 o 
 -23   3  22       73.31       69.29     28.03 o 
 -21   3  22      289.62      325.37     40.01 o 
 -19   3  22      170.19      149.32     27.48 o 
 -17   3  22      122.19      111.53     29.16 o 
 -15   3  22      250.32      297.41     48.29 o 
 -13   3  22       61.03      111.73     26.48 o 
 -11   3  22       38.45       11.79     31.76 o 
  -9   3  22      144.65      136.31     39.71 o 
  -7   3  22      325.71      306.44     47.69 o 
  -5   3  22      658.31      663.67     59.65 o 
  -3   3  22       78.07       48.84     36.51 o 
 -28   4  22       11.32        1.56     29.66 o 
 -26   4  22      100.14      102.91     32.29 o 
 -24   4  22      178.61      211.51     51.37 o 
 -22   4  22        5.63       20.77     26.49 o 
 -20   4  22      105.69      115.26     32.33 o 
 -18   4  22      231.80      248.13     31.46 o 
 -16   4  22       33.66       41.92     23.27 o 
 -14   4  22      279.80      290.93     32.98 o 
 -12   4  22       96.40      102.95     27.05 o 
 -10   4  22       48.98       16.75     24.03 o 
  -8   4  22       76.82       49.50     38.42 o 
  -6   4  22      141.94       88.04     38.97 o 
  -4   4  22      305.39      342.03     91.10 o 
 -27   5  22        2.85      -31.64     28.06 o 
 -25   5  22       12.47        8.54     28.70 o 
 -23   5  22        2.53      -21.58     25.13 o 
 -21   5  22      219.39      323.89     76.22 o 
 -19   5  22      150.87      191.24     36.60 o 
 -17   5  22       92.67       96.87     26.11 o 
 -15   5  22      120.38      137.34     28.62 o 
 -13   5  22       32.48       43.54     24.36 o 
 -11   5  22       27.15       60.57     21.99 o 
  -9   5  22        3.93        3.91     23.04 o 
  -7   5  22      152.08      277.64     70.71 o 
  -5   5  22      102.78      233.08     46.84 o 
 -26   6  22      149.25      100.11     52.31 o 
 -24   6  22      133.69      136.83     36.07 o 
 -22   6  22       74.25       41.61     29.45 o 
 -20   6  22        0.80       60.49     30.52 o 
 -18   6  22       74.73      140.74     34.85 o 
 -16   6  22       36.90       19.55     33.32 o 
 -14   6  22       63.28       71.78     35.23 o 
 -12   6  22       24.31       61.65     28.23 o 
 -10   6  22      326.20      293.25     38.11 o 
  -8   6  22       39.20       65.47     26.31 o 
 -21   7  22      519.06      556.88     52.34 o 
 -19   7  22      463.57      584.34     52.09 o 
 -17   7  22      359.73      443.90     56.69 o 
 -15   7  22        1.34      -10.59     29.41 o 
 -13   7  22       64.71       90.21     30.00 o 
 -11   7  22      211.77      223.40     34.16 o 
 -30   0  23       40.44       33.93     43.65 o 
 -28   0  23       18.54       63.88     36.01 o 
 -26   0  23      192.70      256.43     46.02 o 
 -24   0  23       69.47       65.33     44.31 o 
 -22   0  23        9.32       15.68     42.87 o 
 -20   0  23      183.07      185.33     57.51 o 
 -18   0  23      389.65      416.40     71.36 o 
 -16   0  23       10.70       31.37     47.31 o 
 -14   0  23      217.64      180.10     56.72 o 
 -12   0  23       15.08       75.54     52.80 o 
 -10   0  23       53.37       67.96     50.71 o 
  -8   0  23       10.21       70.31     50.97 o 
  -6   0  23      165.84      262.70     65.61 o 
 -29   1  23       29.97        1.85     23.61 o 
 -27   1  23       64.08       67.38     25.36 o 
 -25   1  23      257.07      302.21     38.33 o 
 -23   1  23       67.76       65.74     29.03 o 
 -21   1  23      417.46      466.94     35.97 o 
 -19   1  23      112.53       89.64     59.73 o 
 -17   1  23      390.04      416.45    102.07 o 
 -15   1  23       51.90       80.06     33.97 o 
 -13   1  23       92.44      104.93     36.78 o 
 -11   1  23      114.15      122.42     39.31 o 
  -9   1  23        3.96        8.11     33.62 o 
  -7   1  23      114.28       97.09     39.80 o 
  -5   1  23       13.15        6.61     33.85 o 
 -28   2  23       32.54       17.45     42.37 o 
 -26   2  23       33.49       30.51     28.48 o 
 -24   2  23       86.89       92.23     26.60 o 
 -22   2  23       54.83        9.43     33.05 o 
 -20   2  23       76.49       52.02     24.20 o 
 -18   2  23      283.54      305.31     32.40 o 
 -16   2  23       67.48       87.12     34.47 o 
 -14   2  23      444.76      537.80    148.47 o 
 -12   2  23      135.59      114.46     40.64 o 
 -10   2  23       63.91       35.75     43.65 o 
  -8   2  23      145.25      175.26     82.99 o 
  -6   2  23        4.42       20.24     35.27 o 
 -27   3  23       54.01       29.15     35.13 o 
 -25   3  23      323.31      307.90     34.65 o 
 -23   3  23        3.67      -21.01     22.42 o 
 -21   3  23      132.75      174.38     28.94 o 
 -19   3  23        4.68       24.42     22.71 o 
 -17   3  23      296.64      239.20     31.29 o 
 -15   3  23       18.15       30.86     26.60 o 
 -13   3  23      123.77       96.19     39.21 o 
 -11   3  23      606.48      724.45     63.13 o 
  -9   3  23       35.19       36.40     35.08 o 
  -7   3  23       57.47       81.79     39.22 o 
 -26   4  23       25.37       75.71     31.73 o 
 -24   4  23        0.38       33.89     29.45 o 
 -22   4  23      343.20      469.76     38.91 o 
 -20   4  23        5.38      -18.92     22.87 o 
 -18   4  23      429.39      385.76     50.48 o 
 -16   4  23      132.60       95.05     47.88 o 
 -14   4  23       67.58       29.91     23.96 o 
 -12   4  23      203.95      347.04     49.54 o 
 -10   4  23      207.54      314.51     78.29 o 
  -8   4  23      714.89      806.56     66.52 o 
 -25   5  23       26.45      -20.12     28.71 o 
 -23   5  23       56.68       62.62     38.72 o 
 -21   5  23      119.06      136.44     35.01 o 
 -19   5  23      213.95      222.64     32.45 o 
 -17   5  23       47.86       48.34     25.84 o 
 -15   5  23       15.62       12.97     24.39 o 
 -13   5  23      220.46      126.51     35.96 o 
 -11   5  23      437.22      447.68     38.78 o 
 -20   6  23       91.99       94.74     36.06 o 
 -18   6  23      816.22      684.90     56.79 o 
 -16   6  23      151.71      136.58     31.51 o 
 -14   6  23      113.12      187.42     32.78 o 
 -26   0  24        0.42       16.21     46.01 o 
 -24   0  24       30.76       63.00     49.66 o 
 -22   0  24       90.35       96.72     54.37 o 
 -20   0  24       15.60       -0.78     44.96 o 
 -18   0  24      185.62      231.59     64.83 o 
 -16   0  24      115.67      146.38     60.12 o 
 -14   0  24      148.31      232.38     63.78 o 
 -12   0  24       83.76      133.05     57.25 o 
 -10   0  24        3.35       14.12     47.31 o 
 -27   1  24       52.39      130.84     47.60 o 
 -25   1  24       20.10       -8.28     46.62 o 
 -23   1  24      314.53      354.02     49.25 o 
 -21   1  24      178.36      149.05     39.83 o 
 -19   1  24      701.91      813.77     66.26 o 
 -17   1  24      243.24      186.64     42.91 o 
 -15   1  24      116.57      147.94     42.02 o 
 -13   1  24      447.83      479.32     55.89 o 
 -11   1  24      218.56      245.28     46.66 o 
  -9   1  24       47.95       83.88     38.07 o 
 -26   2  24      134.62      116.52     34.07 o 
 -24   2  24       72.07       51.23     22.35 o 
 -22   2  24      149.23      176.72     30.11 o 
 -20   2  24      204.94      255.29     46.15 o 
 -18   2  24       82.92       99.76     37.65 o 
 -16   2  24      141.65      112.30     39.77 o 
 -14   2  24      157.43      203.36     46.44 o 
 -12   2  24       58.88      120.68     43.26 o 
 -10   2  24       26.53       28.99     35.62 o 
 -25   3  24       44.98       20.02     25.39 o 
 -23   3  24      146.50      137.30     30.45 o 
 -21   3  24      138.15      125.25     30.18 o 
 -19   3  24       24.26       13.58     24.22 o 
 -17   3  24      153.51      217.79     72.01 o 
 -15   3  24        5.81       16.31     36.30 o 
 -13   3  24      795.14      822.52     70.45 o 
 -11   3  24      266.24      297.62     58.81 o 
 -22   4  24      284.58      293.66     35.93 o 
 -20   4  24      329.40      334.38     37.78 o 
 -18   4  24      118.88       83.35     28.04 o 
 -16   4  24      105.97      113.22     29.95 o 
 -14   4  24       71.22      159.04     43.29 o 
 -22   0  25        3.77       15.16     47.84 o 
 -20   0  25      184.14      189.77     65.61 o 
 -18   0  25      186.73       79.20     51.49 o 
 -16   0  25      115.68      211.73     64.30 o 
 -21   1  25      106.26       93.48     40.10 o 
 -19   1  25      153.52      153.24     42.06 o 
 -17   1  25       62.52       36.23     36.45 o 
                                                 
